# Supplementary material for: Outcomes Definitions and Statistical Tests in Oncology Studies: A Systematic Review of the Reporting Consistency
Source: PLoS One. 2016 Oct 7;11(10):e0164275. doi: 10.1371/journal.pone.0164275 (PMC5055310; doi:10.1371/journal.pone.0164275)
Supplement: S1 File — (XLS) [file pone.0164275.s001.xls]

## Sheet: AoO
Reference Article	Journal	Selection Aurélie	Year of publication	Number of patients included	Cancer studied	Cancer studied (2)	Type of study	Phase II-Plan	P.O. described in Methods	Search for risk factors/Comparisons	Tests described in Methods	Type of test	Name of test	Sample size calculation	S.O. for the study	Test methods = test results	Name of test	Significant results for P.O.	Significant results for risk factors/comparisons	N included= NNT calculation	Concordant conclusion on the P.O. or risk factors	Conclusion on the S.O.
AoO_V20I3_01	Ann. Oncol.	0	2009	100	Brea.	NA	OBS	NA	No	Yes	Yes	parametric	Logistic regression	No	No	Yes	Logistic regression	No P.O.	No	NA	Yes	No
AoO_V20I3_02	Ann. Oncol.	0	2009	1424	All	NA	OBS	NA	No	Yes	Yes	parametric	SIR	No	No	Yes	SIR	No P.O.	Yes	NA	Yes	No
AoO_V20I3_03	Ann. Oncol.	0	2009	7013	Brea.	Ova.	OBS	NA	No	Yes	Yes	parametric	Logistic regression	No	No	Yes	Logistic regression	No P.O.	Yes	NA	Yes	No
AoO_V20I3_06	Ann. Oncol.	0	2009	1034	ORL	NA	OBS	NA	No	Yes	Yes	parametric	Logistic regression	No	Yes	Yes	Logistic regression	No P.O.	Yes	NA	Yes	No
AoO_V20I4_03	Ann. Oncol.	0	2009	403	All	NA	OBS	NA	No	Yes	Yes	parametric	Chi2	No	Yes	NA	NA	No P.O.	Yes	NA	Yes	No
AoO_V20I4_08	Ann. Oncol.	0	2009	1289	All	NA	OBS	NA	No	Yes	Yes	parametric	Logistic regression	No	Yes	NA	NA	No P.O.	Yes	NA	Yes	No
AoO_V20I4_09	Ann. Oncol.	0	2009	601	Lu	NA	OBS	NA	No	Yes	Yes	parametric	Logistic regression	No	No	Yes	Logistic regression	No P.O.	Yes	NA	Yes	No
AoO_V20I5_03	Ann. Oncol.	0	2009	2424	Nendoc.	NA	OBS	NA	No	Yes	Yes	parametric	Poi. regr	No	No	NA	NA	No P.O.	Yes	NA	Yes	No
AoO_V20I5_09	Ann. Oncol.	0	2009	649	All	NA	OBS	NA	No	Yes	Yes	parametric	Chi2	No	No	NA	NA	No P.O.	Yes	NA	Yes	No
AoO_V20I7_01	Ann. Oncol.	0	2009	241	All	NA	OBS	NA	No	Yes	Yes	parametric	Logistic regression	No	No	NA	NA	No	Yes	NA	Yes	No
AoO_V20I7_04	Ann. Oncol.	0	2009	125	Lu.(NSC)	NA	OBS	NA	No	Yes	Yes	parametric	Logistic regression	No	No	Yes	Logistic regression	No P.O.	Yes	NA	Yes	No
AoO_V20I8_01	Ann. Oncol.	0	2009	103	Pancr.	Bile t./gallb.	OBS	NA	No	Yes	Yes	parametric	Logistic regression	No	No	Yes	Logistic regression	No P.O.	Yes	NA	Yes	No
AoO_V20I8_02	Ann. Oncol.	0	2009	518	Brea.	NA	OBS	NA	No	Yes	Yes	nonparametric	Wilcoxon (Kruskal-W)	No	No	Yes	Wilcoxon (Kruskal-W)	No P.O.	Yes	NA	Yes	No
AoO_V20I8_04	Ann. Oncol.	0	2009	777	Stom.	NA	OBS	NA	No	Yes	Yes	parametric	Logistic regression	No	No	Yes	Logistic regression	No P.O.	Yes	NA	Yes	No
AoO_V20I9_01	Ann. Oncol.	0	2009	175	Kid.	NA	OBS	NA	No	Yes	Yes	parametric	Logistic regression	No	No	Yes	Logistic regression	No P.O.	Yes	NA	Yes	No
AoO_V20I9_02	Ann. Oncol.	0	2009	3931	ORL	Esoph.	OBS	NA	No	Yes	Yes	parametric	Logistic regression	No	No	Yes	Logistic regression	No P.O.	Yes	NA	Yes	No
AoO_V20I9_03	Ann. Oncol.	0	2009	40	Brea.	NA	OBS	NA	No	Yes	Yes	nonparametric	Fisher e.t	Yes	Yes	NA	NA	No P.O.	Yes	No: inferior	Yes	No
AoO_V20I9_09	Ann. Oncol.	0	2009	1889	Col-rect	NA	OBS	NA	No	Yes	Yes	parametric	Logistic regression	No	No	NA	NA	No P.O.	Yes	NA	Yes	No
AoO_V20I9_11	Ann. Oncol.	0	2009	747	All	NA	OBS	NA	No	Yes	Yes	parametric	Logistic regression	No	No	Yes	Logistic regression	No P.O.	Yes	NA	Yes	No
AoO_V20I10_01	Ann. Oncol.	0	2009	597	Liver	NA	OBS	NA	No	Yes	Yes	parametric	Logistic regression	No	No	Yes	Logistic regression	No P.O.	Yes	NA	Yes	No
AoO_V20I10_02	Ann. Oncol.	0	2009	51	Brea.	NA	OBS	NA	No	Yes	Yes	parametric	Chi2	No	No	NA	NA	No P.O.	Yes	NA	Yes	No
AoO_V20I10_03	Ann. Oncol.	0	2009	693	Liver	NA	OBS	NA	No	Yes	Yes	parametric	Logistic regression	No	No	Yes	Logistic regression	No P.O.	No	NA	Yes	No
AoO_V20I10_04	Ann. Oncol.	0	2009	2192	All	NA	OBS	NA	No	Yes	Yes	parametric	Logistic regression	No	No	Yes	Logistic regression	No P.O.	Yes	NA	Yes	No
AoO_V20I11_02	Ann. Oncol.	0	2009	2301	Kid.	NA	OBS	NA	No	Yes	Yes	parametric	Logistic regression	No	No	Yes	Logistic regression	No P.O.	Yes	NA	Yes	No
AoO_V21I1_01	Ann. Oncol.	0	2010	80	ORL	NA	OBS	NA	No	Yes	Yes	parametric	univ. anal.	No	No	Yes	univ. anal.	No P.O.	Yes	NA	Yes	No
AoO_V21I1_07	Ann. Oncol.	0	2010	144	Test.	NA	OBS	NA	No	Yes	Yes	nonparametric	Fisher e.t	No	No	NA	NA	No P.O.	Yes	NA	Yes	No
AoO_V21I2_01	Ann. Oncol.	0	2010	691	All	NA	OBS	NA	No	Yes	Yes	parametric	Logistic regression	No	No	Yes	Logistic regression	No P.O.	Yes	NA	Yes	No
AoO_V21I2_05	Ann. Oncol.	0	2010	61	Lymph.	Leuk.	OBS	NA	No	Yes	No	NA	NA	No	No	No	Fisher e.t	No P.O.	Yes	NA	Yes	No
AoO_V21I3_01	Ann. Oncol.	0	2010	28	All	NA	OBS	NA	No	Yes	Yes	parametric	Pearson correlation	No	No	Yes	Pearson correlation	No P.O.	Yes	NA	Yes	No
AoO_V21I3_02	Ann. Oncol.	0	2010	413	Brea.	NA	OBS	NA	No	Yes	Yes	parametric	Chi2	No	No	NA	NA	No P.O.	Yes	NA	Yes	No
AoO_V21I3_05	Ann. Oncol.	0	2010	74504	All	NA	OBS	NA	No	Yes	Yes	parametric	Chi2	No	No	No	Linear regression	No P.O.	Yes	NA	Yes	No
AoO_V21I3_08	Ann. Oncol.	0	2010	598	Cerv.	NA	OBS	NA	No	Yes	No	NA	NA	No	No	NA	NA	No P.O.	Yes	NA	Yes	No
AoO_V21I4_01	Ann. Oncol.	0	2010	381	Col.	Brea.	OBS	NA	No	Yes	Yes	parametric	Logistic regression	No	No	NA	NA	No P.O.	Yes	NA	Yes	No
AoO_V21I4_02	Ann. Oncol.	0	2010	165	Lymph.	NA	OBS	NA	No	Yes	Yes	parametric	Logistic regression	No	No	Yes	Logistic regression	No P.O.	Yes	NA	Yes	No
AoO_V21I4_03	Ann. Oncol.	0	2010	701	Brea.	NA	OBS	NA	No	Yes	Yes	parametric	Logistic regression	No	No	NA	NA	No P.O.	Yes	NA	Yes	No
AoO_V21I4_11	Ann. Oncol.	0	2010	392	Col-rect	NA	OBS	NA	No	Yes	Yes	parametric	ANOVA	No	No	Yes	ANOVA	No P.O.	Yes	NA	Yes	No
AoO_V21I5_02	Ann. Oncol.	0	2010	647	All	NA	OBS	NA	No	Yes	Yes	parametric	Chi2	No	No	Yes	Chi2	No P.O.	Yes	NA	Yes	No
AoO_V21I5_03	Ann. Oncol.	0	2010	500	All	NA	OBS	NA	No	Yes	Yes	parametric	Chi2	No	No	NA	NA	No P.O.	Yes	NA	Yes	No
AoO_V21I5_04	Ann. Oncol.	0	2010	257	All	NA	OBS	NA	No	Yes	Yes	parametric	Stud.	No	Yes	NA	NA	No P.O.	Yes	NA	Yes	No
AoO_V21I5_05	Ann. Oncol.	0	2010	98	Brea.	NA	OBS	NA	No	Yes	Yes	nonparametric	Wilcoxon (Kruskal-W)	No	No	Yes	Wilcoxon (Kruskal-W)	No P.O.	Yes	NA	Yes	No
AoO_V21I5_06	Ann. Oncol.	0	2010	2754	Brea.	NA	OBS	NA	No	Yes	Yes	parametric	Logistic regression	No	Yes	Yes	Logistic regression	No P.O.	Yes	NA	Yes	No
AoO_V21I6_01	Ann. Oncol.	0	2010	75	Brea.	NA	OBS	NA	No	Yes	Yes	nonparametric	Wilcoxon (Kruskal-W)	No	No	NA	NA	No P.O.	Yes	NA	Yes	No
AoO_V21I6_03	Ann. Oncol.	0	2010	1637	Col.	NA	OBS	NA	No	Yes	Yes	parametric	Logistic regression	No	No	NA	NA	No P.O.	Yes	NA	Yes	No
AoO_V21I7_02	Ann. Oncol.	0	2010	1122	Col-rect	NA	OBS	NA	No	Yes	Yes	parametric	Logistic regression	No	No	Yes	Logistic regression	No P.O.	Yes	NA	Yes	No
AoO_V21I8_01	Ann. Oncol.	0	2010	94	Myel.	Lymph.	OBS	NA	No	Yes	Yes	parametric	ANOVA	No	No	Yes	ANOVA	No P.O.	Yes	NA	Yes	No
AoO_V21I8_02	Ann. Oncol.	0	2010	75	Endom.	Cerv.	OBS	NA	No	Yes	Yes	parametric	Logistic regression	No	No	Yes	Logistic regression	No P.O.	Yes	NA	Yes	No
AoO_V21I8_06	Ann. Oncol.	0	2010	179	Kid.	NA	OBS	NA	No	Yes	Yes	parametric	Chi2	No	No	Yes	Chi2	No P.O.	Yes	NA	No	No
AoO_V21I8_11	Ann. Oncol.	0	2010	25	Test.	NA	OBS	NA	No	Yes	Yes	nonparametric	Fisher e.t	No	No	NA	NA	No P.O.	Yes	NA	Yes	No
AoO_V21I9_01	Ann. Oncol.	0	2010	20	Leuk.	NA	OBS	NA	No	Yes	Yes	parametric	ANOVA	No	No	Yes	ANOVA	No P.O.	Yes	NA	Yes	No
AoO_V21I9_02	Ann. Oncol.	0	2010	67	Myel.	NA	OBS	NA	No	Yes	Yes	nonparametric	Fisher e.t	No	No	NA	NA	No P.O.	Yes	NA	Yes	No
AoO_V21I10_03	Ann. Oncol.	0	2010	819	All	NA	OBS	NA	No	Yes	Yes	parametric	Logistic regression	No	No	Yes	Logistic regression	No P.O.	Yes	NA	Yes	No
AoO_V21I10_04	Ann. Oncol.	0	2010	435	Brea.	NA	OBS	NA	No	Yes	Yes	parametric	ANCOV	No	No	Yes	ANCOV	No P.O.	Yes	NA	Yes	No
AoO_V21I11_07	Ann. Oncol.	0	2010	53	ORL	NA	OBS	NA	No	Yes	Yes	nonparametric	Spearman test	No	No	Yes	Spearman test	No P.O.	Yes	NA	Yes	No
AoO_V21I11_08	Ann. Oncol.	0	2010	70	Lymph.	NA	OBS	NA	No	Yes	Yes	parametric	Linear regression	No	No	Yes	Linear regression	No P.O.	Yes	NA	Yes	No
AoO_V21I12_01	Ann. Oncol.	0	2010	840	Ova.	NA	OBS	NA	No	Yes	Yes	parametric	Chi2	No	No	Yes	Chi2	No P.O.	Yes	NA	Yes	No
AoO_V21I12_02	Ann. Oncol.	0	2010	105	Leuk.	NA	OBS	NA	No	Yes	Yes	parametric	Chi2	No	No	Yes	Chi2	No P.O.	Yes	NA	Yes	No
AoO_V21I12_05	Ann. Oncol.	0	2010	664	Mel.	NA	OBS	NA	No	Yes	Yes	parametric	Logistic regression	No	No	Yes	Logistic regression	No P.O.	Yes	NA	Yes	No
AoO_V22I1_01	Ann. Oncol.	0	2011	1415	Cerv.	NA	OBS	NA	No	Yes	Yes	parametric	Logistic regression	No	No	NA	NA	No P.O.	Yes	NA	Yes	No
AoO_V22I1_02	Ann. Oncol.	0	2011	100	Brea.	NA	OBS	NA	No	Yes	Yes	nonparametric	Fisher e.t	No	No	No	Wilcoxon (Kruskal-W)	No P.O.	Yes	NA	Yes	No
AoO_V22I1_03	Ann. Oncol.	0	2011	978	Pancr.	NA	OBS	NA	No	Yes	Yes	parametric	Logistic regression	No	No	Yes	Logistic regression	No P.O.	Yes	NA	Yes	No
AoO_V22I1_04	Ann. Oncol.	0	2011	1066	Leuk.	NA	OBS	NA	No	Yes	Yes	parametric	Chi2	No	No	NA	NA	No P.O.	Yes	NA	Yes	No
AoO_V22I1_05	Ann. Oncol.	0	2011	30682	Col.	NA	OBS	NA	No	Yes	Yes	parametric	Logistic regression	No	No	Yes	Logistic regression	No P.O.	Yes	NA	Yes	No
AoO_V22I1_06	Ann. Oncol.	0	2011	130	Col-rect	NA	OBS	NA	No	Yes	Yes	nonparametric	Fisher e.t	No	No	Yes	Fisher e.t	No P.O.	Yes	NA	Yes	No
AoO_V22I2_02	Ann. Oncol.	0	2011	99	Col-rect	NA	OBS	NA	No	Yes	Yes	parametric	Logistic regression	Yes	No	Yes	Logistic regression	No P.O.	Yes	No: inferior	Yes	No
AoO_V22I2_03	Ann. Oncol.	0	2011	479	All	NA	OBS	NA	No	Yes	Yes	parametric	Logistic regression	No	No	Yes	Logistic regression	No P.O.	Yes	NA	Yes	No
AoO_V22I2_04	Ann. Oncol.	0	2011	5571	All	NA	OBS	NA	No	Yes	Yes	parametric	Logistic regression	No	No	NA	NA	No P.O.	Yes	NA	Yes	No
AoO_V22I2_05	Ann. Oncol.	0	2011	1621	Stom.	NA	OBS	NA	No	Yes	Yes	parametric	Logistic regression	No	No	NA	NA	No P.O.	Yes	NA	Yes	No
AoO_V22I2_12	Ann. Oncol.	0	2011	46477	Lu.(NSC)	NA	OBS	NA	No	Yes	Yes	parametric	Linear regression	No	No	Yes	Linear regression	No P.O.	Yes	NA	Yes	No
AoO_V22I3_03	Ann. Oncol.	0	2011	78	All	NA	OBS	NA	No	Yes	Yes	parametric	Pearson correlation	No	No	NA	NA	No P.O.	Yes	NA	Yes	No
AoO_V22I4_01	Ann. Oncol.	0	2011	54	Ova.	NA	OBS	NA	No	Yes	Yes	nonparametric	Spearman test	No	No	Yes	Spearman test	No P.O.	Yes	NA	Yes	No
AoO_V22I4_02	Ann. Oncol.	0	2011	50	Brea.	NA	OBS	NA	No	Yes	Yes	parametric	Stud.	No	No	NA	NA	No P.O.	Yes	NA	Yes	No
AoO_V22I4_03	Ann. Oncol.	0	2011	99	Stom.	NA	OBS	NA	No	Yes	Yes	parametric	Logistic regression	No	No	NA	NA	No P.O.	Yes	NA	Yes	No
AoO_V22I4_04	Ann. Oncol.	0	2011	171	Lu	NA	OBS	NA	No	Yes	Yes	parametric	Chi2	No	No	NA	NA	No P.O.	Yes	NA	Yes	No
AoO_V22I4_05	Ann. Oncol.	0	2011	136	Col-rect	NA	OBS	NA	No	Yes	Yes	parametric	Chi2	No	No	Yes	Chi2	No P.O.	No	NA	Yes	No
AoO_V22I4_06	Ann. Oncol.	0	2011	2027	Pros.	NA	OBS	NA	No	Yes	Yes	parametric	Logistic regression	No	No	NA	NA	No P.O.	Yes	NA	Yes	No
AoO_V22I4_07	Ann. Oncol.	0	2011	1446	All	NA	OBS	NA	No	Yes	Yes	parametric	Pearson correlation	No	No	NA	NA	No P.O.	Yes	NA	Yes	No
AoO_V22I4_08	Ann. Oncol.	0	2011	8615	All	NA	OBS	NA	No	Yes	Yes	parametric	Chi2	No	No	NA	NA	No P.O.	Yes	NA	Yes	No
AoO_V22I4_09	Ann. Oncol.	0	2011	163	Brea.	NA	OBS	NA	No	Yes	Yes	nonparametric	Fisher e.t	No	No	NA	NA	No P.O.	Yes	NA	Yes	No
AoO_V22I4_10	Ann. Oncol.	0	2011	1252	Endom.	NA	OBS	NA	No	Yes	Yes	parametric	Logistic regression	No	No	Yes	Logistic regression	No P.O.	Yes	NA	Yes	No
AoO_V22I4_12	Ann. Oncol.	0	2011	112	All	NA	OBS	NA	No	Yes	Yes	parametric	Logistic regression	No	No	Yes	Logistic regression	No P.O.	No	NA	Yes	No
AoO_V22I5_02	Ann. Oncol.	0	2011	122	Test.	NA	OBS	NA	No	Yes	Yes	parametric	Pearson correlation	No	No	Yes	Pearson correlation	No P.O.	No	NA	Yes	No
AoO_V22I5_04	Ann. Oncol.	0	2011	536	Brea.	NA	OBS	NA	No	Yes	Yes	nonparametric	Spearman test	No	No	Yes	Spearman test	No P.O.	Yes	NA	Yes	No
AoO_V22I5_05	Ann. Oncol.	0	2011	209	Brea.	NA	OBS	NA	No	Yes	Yes	parametric	Chi2	No	No	NA	NA	No P.O.	Yes	NA	Yes	No
AoO_V22I5_06	Ann. Oncol.	0	2011	383	All	NA	OBS	NA	No	Yes	Yes	parametric	Stud.	No	No	NA	NA	No P.O.	No	NA	Yes	No
AoO_V22I6_02	Ann. Oncol.	0	2011	2780	Ova.	NA	OBS	NA	No	Yes	Yes	parametric	Logistic regression	No	No	NA	NA	No P.O.	Yes	NA	Yes	No
AoO_V22I6_03	Ann. Oncol.	0	2011	17394	Pancr.	NA	OBS	NA	No	Yes	Yes	parametric	Logistic regression	No	No	Yes	Logistic regression	No P.O.	Yes	NA	Yes	No
AoO_V22I6_04	Ann. Oncol.	0	2011	1903	Brea.	NA	OBS	NA	No	Yes	Yes	parametric	Chi2	No	No	NA	NA	No P.O.	Yes	NA	Yes	No
AoO_V22I6_05	Ann. Oncol.	0	2011	538	Brea.	NA	OBS	NA	No	Yes	Yes	parametric	Chi2	No	No	NA	NA	No P.O.	Yes	NA	Yes	No
AoO_V22I7_07	Ann. Oncol.	0	2011	91	Oth	NA	OBS	NA	No	Yes	Yes	parametric	Logistic regression	No	No	NA	NA	No P.O.	Yes	NA	Yes	No
AoO_V22I7_08	Ann. Oncol.	0	2011	66	Brea.	NA	OBS	NA	No	Yes	Yes	nonparametric	Fisher e.t	No	No	Yes	Fisher e.t	No P.O.	No	NA	Yes	No
AoO_V22I8_03	Ann. Oncol.	0	2011	340	Ova.	NA	OBS	NA	No	Yes	Yes	parametric	Logistic regression	No	No	NA	NA	No P.O.	Yes	NA	Yes	No
AoO_V22I8_04	Ann. Oncol.	0	2011	978	Pancr.	NA	OBS	NA	No	Yes	Yes	parametric	Logistic regression	No	No	Yes	Logistic regression	No P.O.	No	NA	Yes	No
AoO_V22I8_05	Ann. Oncol.	0	2011	669	Pros.	NA	OBS	NA	No	Yes	Yes	parametric	Logistic regression	Yes	No	NA	NA	No P.O.	Yes	No: inferior	Yes	No
AoO_V22I8_08	Ann. Oncol.	0	2011	471	Col-rect	NA	OBS	NA	No	Yes	No	NA	NA	No	No	No	binomial test	No P.O.	Yes	NA	Yes	No
AoO_V22I8_09	Ann. Oncol.	0	2011	42	ORL	NA	OBS	NA	No	Yes	Yes	parametric	Logistic regression	No	No	Yes	Logistic regression	No P.O.	Yes	NA	Yes	No
AoO_V22I8_11	Ann. Oncol.	0	2011	4886	Brea.	Col-rect	OBS	NA	No	Yes	Yes	parametric	Logistic regression	No	No	NA	NA	No P.O.	Yes	NA	No	No
AoO_V22I9_01	Ann. Oncol.	0	2011	701	Brea.	NA	OBS	NA	No	Yes	Yes	parametric	Logistic regression	No	No	NA	NA	No P.O.	Yes	NA	Yes	No
AoO_V22I9_02	Ann. Oncol.	0	2011	105	Leuk.	NA	OBS	NA	No	Yes	Yes	parametric	Stud.	No	No	NA	NA	No P.O.	Yes	NA	Yes	No
AoO_V22I9_03	Ann. Oncol.	0	2011	340	All	NA	OBS	NA	No	Yes	Yes	parametric	Chi2	No	No	NA	NA	No P.O.	Yes	NA	Yes	No
AoO_V22I9_06	Ann. Oncol.	0	2011	188	All	NA	OBS	NA	No	Yes	Yes	parametric	Logistic regression	No	No	Yes	Logistic regression	No P.O.	Yes	NA	Yes	No
AoO_V22I9_07	Ann. Oncol.	0	2011	568	All	NA	OBS	NA	No	Yes	Yes	parametric	Logistic regression	No	No	Yes	Logistic regression	No P.O.	Yes	NA	Yes	No
AoO_V22I9_12	Ann. Oncol.	0	2011	220	Lu.(NSC)	NA	OBS	NA	No	Yes	Yes	parametric	Logistic regression	No	No	NA	NA	No P.O.	Yes	NA	Yes	No
AoO_V22I10_02	Ann. Oncol.	0	2011	37	Test.	NA	OBS	NA	No	Yes	Yes	nonparametric	Wilcoxon (Kruskal-W)	No	No	Yes	Wilcoxon (Kruskal-W)	No P.O.	Yes	NA	Yes	No
AoO_V22I10_03	Ann. Oncol.	0	2011	278	All	NA	OBS	NA	No	Yes	Yes	parametric	Logistic regression	No	No	NA	NA	No P.O.	Yes	NA	Yes	No
AoO_V22I10_04	Ann. Oncol.	0	2011	38	Kid.	NA	OBS	NA	No	Yes	Yes	nonparametric	Spearman test	No	No	Yes	Spearman test	No P.O.	No	NA	Yes	No
AoO_V22I10_05	Ann. Oncol.	0	2011	255	Brea.	NA	OBS	NA	No	Yes	Yes	nonparametric	Fisher e.t	No	No	NA	NA	No P.O.	Yes	NA	Yes	No
AoO_V22I11_02	Ann. Oncol.	0	2011	374	All	NA	OBS	NA	No	Yes	Yes	parametric	Chi2	No	No	NA	NA	No P.O.	Yes	NA	Yes	No
AoO_V22I11_08	Ann. Oncol.	0	2011	89841	Brea.	NA	OBS	NA	No	Yes	Yes	parametric	Logistic regression	No	No	NA	NA	No P.O.	Yes	NA	Yes	No
AoO_V22I12_01	Ann. Oncol.	0	2011	7951	Brea.	NA	OBS	NA	No	Yes	Yes	parametric	Logistic regression	No	No	Yes	Logistic regression	No P.O.	Yes	NA	No	No
AoO_V22I12_06	Ann. Oncol.	0	2011	70	All	NA	OBS	NA	No	Yes	Yes	nonparametric	Wilcoxon (Kruskal-W)	No	No	NA	NA	No P.O.	Yes	NA	Yes	No
AoO_V23I1_03	Ann. Oncol.	0	2012	479	Pros.	NA	OBS	NA	No	Yes	Yes	parametric	Stud.	No	No	Yes	Stud.	No P.O.	Yes	NA	Yes	No
AoO_V23I1_04	Ann. Oncol.	0	2012	1079	Lymph.	NA	OBS	NA	No	Yes	Yes	parametric	Logistic regression	No	No	Yes	Logistic regression	No P.O.	Yes	NA	Yes	No
AoO_V23I1_05	Ann. Oncol.	0	2012	1565364	Brea.	NA	OBS	NA	No	Yes	Yes	parametric	Logistic regression	No	No	NA	NA	No P.O.	Yes	NA	Yes	No
AoO_V23I1_06	Ann. Oncol.	0	2012	719	Lymph.	NA	OBS	NA	No	Yes	Yes	parametric	Logistic regression	No	No	Yes	Logistic regression	No P.O.	Yes	NA	Yes	No
AoO_V23I1_07	Ann. Oncol.	0	2012	978	Pancr.	NA	OBS	NA	No	Yes	Yes	parametric	Logistic regression	No	No	Yes	Logistic regression	No P.O.	Yes	NA	Yes	No
AoO_V23I1_11	Ann. Oncol.	0	2012	150	All	NA	OBS	NA	No	Yes	Yes	parametric	ANOVA	No	No	NA	NA	No P.O.	Yes	NA	Yes	No
AoO_V23I2_05	Ann. Oncol.	0	2012	17412	Pancr.	NA	OBS	NA	No	Yes	Yes	parametric	Logistic regression	No	No	NA	NA	No P.O.	Yes	NA	Yes	No
AoO_V23I2_06	Ann. Oncol.	0	2012	24771	All	NA	OBS	NA	No	Yes	Yes	parametric	Logistic regression	No	No	NA	NA	No P.O.	Yes	NA	Yes	No
AoO_V23I2_08	Ann. Oncol.	0	2012	155	Lu	NA	OBS	NA	No	Yes	Yes	parametric	Logistic regression	No	No	NA	NA	No P.O.	Yes	NA	Yes	No
AoO_V23I2_13	Ann. Oncol.	0	2012	532	Pros.	NA	OBS	NA	No	Yes	Yes	parametric	Logistic regression	No	No	Yes	Logistic regression	No P.O.	Yes	NA	Yes	No
AoO_V23I2_14	Ann. Oncol.	0	2012	45919	Mel.	NA	OBS	NA	No	Yes	Yes	parametric	Poi. regr	No	No	NA	NA	No P.O.	Yes	NA	Yes	No
AoO_V23I3_01	Ann. Oncol.	0	2012	1047	Esoph.	NA	OBS	NA	No	Yes	Yes	parametric	Logistic regression	No	No	Yes	Logistic regression	No P.O.	Yes	NA	Yes	No
AoO_V23I3_02	Ann. Oncol.	0	2012	229	Mel.	NA	OBS	NA	No	Yes	Yes	parametric	Logistic regression	No	No	Yes	Logistic regression	No P.O.	Yes	NA	Yes	No
AoO_V23I3_07	Ann. Oncol.	0	2012	28574	Oth	NA	OBS	NA	No	Yes	Yes	parametric	Cochr–A. trend t.	No	No	Yes	Cochr–A. trend t.	No P.O.	Yes	NA	Yes	No
AoO_V23I3_08	Ann. Oncol.	0	2012	34	Brea.	NA	OBS	NA	No	Yes	Yes	nonparametric	Wilcoxon (Kruskal-W)	No	No	Yes	Wilcoxon (Kruskal-W)	No P.O.	Yes	NA	Yes	No
AoO_V23I4_02	Ann. Oncol.	0	2012	19754	Brea.	NA	OBS	NA	No	Yes	Yes	parametric	Logistic regression	No	No	NA	NA	No P.O.	Yes	NA	Yes	No
AoO_V23I4_03	Ann. Oncol.	0	2012	88	Brea.	NA	OBS	NA	No	Yes	Yes	parametric	Logistic regression	No	No	Yes	Logistic regression	No P.O.	Yes	NA	Yes	No
AoO_V23I4_04	Ann. Oncol.	0	2012	196	Brea.	NA	OBS	NA	No	Yes	Yes	parametric	Logistic regression	No	No	NA	NA	No P.O.	Yes	NA	Yes	No
AoO_V23I4_05	Ann. Oncol.	0	2012	11157	Kid.	NA	OBS	NA	No	Yes	Yes	parametric	Logistic regression	No	No	Yes	Logistic regression	No P.O.	Yes	NA	Yes	No
AoO_V23I4_06	Ann. Oncol.	0	2012	1812	Lymph.	NA	OBS	NA	No	Yes	Yes	parametric	Logistic regression	No	No	NA	NA	No P.O.	No	NA	No	No
AoO_V23I4_10	Ann. Oncol.	0	2012	124	Brea.	NA	OBS	NA	No	Yes	Yes	parametric	Logistic regression	No	No	NA	NA	No P.O.	Yes	NA	Yes	No
AoO_V23I4_11	Ann. Oncol.	0	2012	3772	ORL	NA	OBS	NA	No	Yes	Yes	parametric	Logistic regression	No	No	NA	NA	No P.O.	Yes	NA	Yes	No
AoO_V23I4_12	Ann. Oncol.	0	2012	152	Brea.	NA	OBS	NA	No	Yes	Yes	nonparametric	Fisher e.t	No	No	NA	NA	No P.O.	Yes	NA	Yes	No
AoO_V23I4_13	Ann. Oncol.	0	2012	133	Oth	NA	OBS	NA	No	Yes	Yes	parametric	Logistic regression	No	No	NA	NA	No P.O.	Yes	NA	Yes	No
AoO_V23I4_14	Ann. Oncol.	0	2012	45	Brea.	NA	OBS	NA	No	Yes	Yes	parametric	Logistic regression	No	No	NA	NA	No P.O.	Yes	NA	Yes	No
AoO_V23I5_03	Ann. Oncol.	0	2012	426	Stom.	NA	OBS	NA	No	Yes	Yes	parametric	Logistic regression	No	No	Yes	Logistic regression	No P.O.	Yes	NA	Yes	No
AoO_V23I5_04	Ann. Oncol.	0	2012	497	Brea.	NA	OBS	NA	No	Yes	Yes	parametric	Logistic regression	No	No	Yes	Logistic regression	No P.O.	Yes	NA	Yes	No
AoO_V23I5_05	Ann. Oncol.	0	2012	5723	All	NA	OBS	NA	No	Yes	Yes	parametric	Cochr–A. trend t.	No	No	NA	NA	No P.O.	No	NA	Yes	No
AoO_V23I5_06	Ann. Oncol.	0	2012	10	Lymph.	NA	OBS	NA	No	Yes	Yes	nonparametric	Wilcoxon (Kruskal-W)	No	No	Yes	Wilcoxon (Kruskal-W)	No P.O.	Yes	NA	Yes	No
AoO_V23I5_07	Ann. Oncol.	0	2012	7332	Pros.	NA	OBS	NA	No	Yes	Yes	parametric	Logistic regression	No	No	Yes	Logistic regression	No P.O.	Yes	NA	Yes	No
AoO_V23I6_02	Ann. Oncol.	0	2012	198	Pros.	NA	OBS	NA	No	Yes	Yes	parametric	Logistic regression	No	No	NA	NA	No P.O.	Yes	NA	Yes	No
AoO_V23I6_03	Ann. Oncol.	0	2012	80	Lymph.	NA	OBS	NA	No	Yes	Yes	parametric	Stud.	No	No	NA	NA	No P.O.	Yes	NA	Yes	No
AoO_V23I6_04	Ann. Oncol.	0	2012	293	All	NA	OBS	NA	No	Yes	Yes	parametric	Logistic regression	No	No	NA	NA	No P.O.	Yes	NA	Yes	No
AoO_V23I6_05	Ann. Oncol.	0	2012	871	Esoph.	NA	OBS	NA	No	Yes	Yes	parametric	Logistic regression	No	No	Yes	Logistic regression	No P.O.	Yes	NA	Yes	No
AoO_V23I6_12	Ann. Oncol.	0	2012	403	All	NA	OBS	NA	No	Yes	Yes	parametric	Logistic regression	No	No	Yes	Logistic regression	No P.O.	Yes	NA	Yes	No
AoO_V23I6_13	Ann. Oncol.	0	2012	978	Pancr.	NA	OBS	NA	No	Yes	Yes	parametric	Logistic regression	No	No	Yes	Logistic regression	No P.O.	Yes	NA	Yes	No
AoO_V23I7_01	Ann. Oncol.	0	2012	168	Col-rect	NA	OBS	NA	No	Yes	Yes	parametric	Logistic regression	No	No	Yes	Logistic regression	No P.O.	Yes	NA	Yes	No
AoO_V23I7_02	Ann. Oncol.	0	2012	19397	Pancr.	NA	OBS	NA	No	Yes	Yes	parametric	Logistic regression	No	No	NA	NA	No P.O.	Yes	NA	Yes	No
AoO_V23I7_04	Ann. Oncol.	0	2012	331	Lymph.	NA	OBS	NA	No	Yes	Yes	parametric	Logistic regression	No	No	Yes	Logistic regression	No P.O.	Yes	NA	Yes	No
AoO_V23I7_05	Ann. Oncol.	0	2012	159	Brea.	NA	OBS	NA	No	Yes	Yes	parametric	Logistic regression	No	No	NA	NA	No P.O.	Yes	NA	Yes	No
AoO_V23I7_07	Ann. Oncol.	0	2012	7465	ORL	NA	OBS	NA	No	Yes	Yes	parametric	Logistic regression	No	No	Yes	Logistic regression	No P.O.	Yes	NA	Yes	No
AoO_V23I7_10	Ann. Oncol.	0	2012	818	Liver	NA	OBS	NA	No	Yes	Yes	parametric	Logistic regression	No	No	Yes	Logistic regression	No P.O.	Yes	NA	Yes	No
AoO_V23I8_02	Ann. Oncol.	0	2012	150	Brea.	NA	OBS	NA	No	Yes	Yes	parametric	Logistic regression	No	No	NA	NA	No P.O.	Yes	NA	Yes	No
AoO_V23I8_03	Ann. Oncol.	0	2012	2182	All	NA	OBS	NA	No	Yes	Yes	parametric	Stud.	No	No	NA	NA	No P.O.	Yes	NA	Yes	No
AoO_V23I8_04	Ann. Oncol.	0	2012	1334	Lu	NA	OBS	NA	No	Yes	Yes	parametric	Logistic regression	No	No	Yes	Logistic regression	No P.O.	Yes	NA	Yes	No
AoO_V23I8_05	Ann. Oncol.	0	2012	23941	All	NA	OBS	NA	No	Yes	Yes	parametric	Logistic regression	No	No	Yes	Logistic regression	No P.O.	Yes	NA	Yes	No
AoO_V23I8_06	Ann. Oncol.	0	2012	866	All	NA	OBS	NA	No	Yes	Yes	parametric	Logistic regression	No	No	NA	NA	No P.O.	Yes	NA	Yes	No
AoO_V23I8_09	Ann. Oncol.	0	2012	1450	All	NA	OBS	NA	No	Yes	Yes	parametric	binomial test	No	No	Yes	binomial test	No P.O.	Yes	NA	Yes	No
AoO_V23I8_12	Ann. Oncol.	0	2012	1243	Kid.	NA	OBS	NA	No	Yes	Yes	parametric	Logistic regression	No	No	Yes	Logistic regression	No P.O.	Yes	NA	Yes	No
AoO_V23I8_13	Ann. Oncol.	0	2012	9344	All	NA	OBS	NA	No	Yes	Yes	parametric	Logistic regression	No	No	Yes	Logistic regression	No P.O.	Yes	NA	Yes	No
AoO_V23I8_14	Ann. Oncol.	0	2012	991	All	NA	OBS	NA	No	Yes	Yes	parametric	Logistic regression	No	No	NA	NA	No P.O.	Yes	NA	Yes	No
AoO_V23I9_04	Ann. Oncol.	0	2012	2118	Brea.	NA	OBS	NA	No	Yes	Yes	parametric	Logistic regression	No	No	Yes	Logistic regression	No P.O.	Yes	NA	Yes	No
AoO_V23I9_06	Ann. Oncol.	0	2012	2753	All	NA	OBS	NA	No	Yes	Yes	parametric	Logistic regression	No	No	Yes	Logistic regression	No P.O.	Yes	NA	Yes	No
AoO_V23I10_01	Ann. Oncol.	0	2012	41523	Oth	NA	OBS	NA	No	Yes	Yes	parametric	Poi. regr	No	No	NA	NA	No P.O.	Yes	NA	Yes	No
AoO_V23I10_02	Ann. Oncol.	0	2012	115	Brea.	NA	OBS	NA	No	Yes	Yes	nonparametric	Wilcoxon (Kruskal-W)	No	No	Yes	Wilcoxon (Kruskal-W)	No P.O.	Yes	NA	Yes	No
AoO_V23I10_03	Ann. Oncol.	0	2012	35351	All	NA	OBS	NA	No	Yes	Yes	parametric	Logistic regression	No	No	Yes	Logistic regression	No	Yes	NA	Yes	No
AoO_V23I10_04	Ann. Oncol.	0	2012	348	Brea.	NA	OBS	NA	No	Yes	Yes	parametric	Linear regression	No	No	NA	NA	No P.O.	Yes	NA	Yes	No
AoO_V23I11_01	Ann. Oncol.	0	2012	170	Brea.	NA	OBS	NA	No	Yes	Yes	parametric	Logistic regression	No	No	NA	NA	No P.O.	Yes	NA	Yes	No
AoO_V23I11_02	Ann. Oncol.	0	2012	15995	Pancr.	NA	OBS	NA	No	Yes	Yes	parametric	Logistic regression	No	No	Yes	Logistic regression	No P.O.	Yes	NA	Yes	No
AoO_V23I11_06	Ann. Oncol.	0	2012	28	Brea.	NA	OBS	NA	No	Yes	Yes	nonparametric	Spearman test	No	No	NA	NA	No P.O.	No	NA	Yes	No
AoO_V23I12_01	Ann. Oncol.	0	2012	130	Brea.	NA	OBS	NA	No	Yes	Yes	parametric	Logistic regression	No	No	Yes	Logistic regression	No P.O.	Yes	NA	Yes	No
AoO_V23I12_02	Ann. Oncol.	0	2012	150	Col-rect	NA	OBS	NA	No	Yes	Yes	parametric	Stud.	No	No	NA	NA	No P.O.	Yes	NA	Yes	No
AoO_V23I12_03	Ann. Oncol.	0	2012	317	Brea.	NA	OBS	NA	No	Yes	Yes	parametric	Logistic regression	No	No	Yes	Logistic regression	No P.O.	Yes	NA	Yes	No
AoO_V23I12_05	Ann. Oncol.	0	2012	740	Esoph.	Brea.	OBS	NA	No	Yes	Yes	parametric	Logistic regression	No	No	NA	NA	No P.O.	Yes	NA	Yes	No
AoO_V24I1_01	Ann. Oncol.	0	2013	1404	Brea.	NA	OBS	NA	No	Yes	Yes	parametric	Logistic regression	No	No	Yes	Logistic regression	No P.O.	Yes	NA	Yes	No
AoO_V24I2_01	Ann. Oncol.	0	2013	33	Brea.	NA	OBS	NA	No	Yes	Yes	nonparametric	Sign t.	No	No	Yes	Sign t.	No P.O.	Yes	NA	Yes	No
AoO_V24I2_03	Ann. Oncol.	0	2013	828	Brea.	NA	OBS	NA	No	Yes	Yes	parametric	GLM	No	No	NA	NA	No P.O.	Yes	NA	Yes	No
AoO_V24I2_05	Ann. Oncol.	0	2013	4825	Lymph.	NA	OBS	NA	No	Yes	Yes	parametric	Logistic regression	No	No	NA	NA	No P.O.	Yes	NA	Yes	No
AoO_V24I2_06	Ann. Oncol.	0	2013	1018	All	NA	OBS	NA	No	Yes	Yes	parametric	Ka.	No	No	Yes	Ka.	No P.O.	Yes	NA	Yes	No
AoO_V24I3_01	Ann. Oncol.	0	2013	1258	Test.	NA	OBS	NA	No	Yes	Yes	parametric	Logistic regression	No	No	Yes	Logistic regression	No P.O.	Yes	NA	Yes	No
AoO_V24I3_03	Ann. Oncol.	0	2013	53	Brea.	NA	OBS	NA	No	Yes	Yes	parametric	Logistic regression	Yes	No	Yes	Logistic regression	No P.O.	Yes	No: superior	Yes	No
AoO_V24I3_04	Ann. Oncol.	0	2013	82	Leuk.	NA	OBS	NA	No	Yes	Yes	parametric	Chi2	No	No	NA	NA	No P.O.	Yes	NA	Yes	No
AoO_V24I3_09	Ann. Oncol.	0	2013	88657	All	NA	OBS	NA	No	Yes	Yes	parametric	Logistic regression	No	No	NA	NA	No P.O.	Yes	NA	Yes	No
AoO_V24I3_10	Ann. Oncol.	0	2013	85	Brea.	NA	OBS	NA	No	Yes	Yes	parametric	Chi2	No	No	Yes	Chi2	No P.O.	No	NA	Yes	No
AoO_V24I4_01	Ann. Oncol.	0	2013	573	Oth	NA	OBS	NA	No	Yes	Yes	parametric	Logistic regression	No	No	Yes	Logistic regression	No P.O.	Yes	NA	Yes	No
AoO_V24I4_06	Ann. Oncol.	0	2013	63	Col-rect	NA	OBS	NA	No	Yes	Yes	parametric	Chi2	Yes	No	NA	NA	No P.O.	No	No: inferior	Yes	No
AoO_V24I4_07	Ann. Oncol.	0	2013	119	Oth	NA	OBS	NA	No	Yes	Yes	parametric	Linear regression	No	No	Yes	Linear regression	No P.O.	Yes	NA	Yes	No
AoO_V24I5_01	Ann. Oncol.	0	2013	803	Brea.	NA	OBS	NA	No	Yes	Yes	parametric	Logistic regression	No	No	Yes	Logistic regression	No P.O.	Yes	NA	Yes	No
AoO_V24I6_02	Ann. Oncol.	0	2013	20615	Brain	NA	OBS	NA	No	Yes	Yes	parametric	Logistic regression	No	No	Yes	Logistic regression	No P.O.	Yes	NA	Yes	No
AoO_V24I6_03	Ann. Oncol.	0	2013	5274	Pros.	NA	OBS	NA	No	Yes	Yes	parametric	Logistic regression	No	No	Yes	Logistic regression	No P.O.	Yes	NA	Yes	No
AoO_V24I6_04	Ann. Oncol.	0	2013	112	Brea.	NA	OBS	NA	No	Yes	Yes	parametric	Logistic regression	No	No	Yes	Logistic regression	No P.O.	Yes	NA	Yes	No
AoO_V24I6_06	Ann. Oncol.	0	2013	830	Lu	NA	OBS	NA	No	Yes	Yes	parametric	Logistic regression	No	No	NA	NA	No P.O.	Yes	NA	Yes	No
AoO_V24I6_10	Ann. Oncol.	0	2013	139	Lu.(NSC)	NA	OBS	NA	No	Yes	Yes	parametric	GLM	No	No	Yes	GLM	No P.O.	No	NA	Yes	No
AoO_V24I7_01	Ann. Oncol.	0	2013	128	Leuk.	Lymph.	OBS	NA	No	Yes	Yes	parametric	Logistic regression	No	No	Yes	Logistic regression	No P.O.	Yes	NA	Yes	No
AoO_V24I7_02	Ann. Oncol.	0	2013	160	Brea.	NA	OBS	NA	No	Yes	Yes	parametric	Poi. regr	Yes	No	NA	NA	No P.O.	Yes	Yes	Yes	No
AoO_V24I7_07	Ann. Oncol.	0	2013	1528	All	NA	OBS	NA	No	Yes	Yes	parametric	Chi2	No	No	NA	NA	No P.O.	Yes	NA	Yes	No
AoO_V24I8_01	Ann. Oncol.	0	2013	241	Lu.(NSC)	NA	OBS	NA	No	Yes	Yes	parametric	Logistic regression	No	No	NA	NA	No P.O.	Yes	NA	Yes	No
AoO_V24I8_02	Ann. Oncol.	0	2013	455	Brea.	NA	OBS	NA	No	Yes	Yes	parametric	Logistic regression	No	No	Yes	Logistic regression	No P.O.	Yes	NA	Yes	No
AoO_V24I8_04	Ann. Oncol.	0	2013	59	Brea.	NA	OBS	NA	No	Yes	Yes	parametric	Logistic regression	No	No	NA	NA	No P.O.	Yes	NA	Yes	No
AoO_V24I8_05	Ann. Oncol.	0	2013	109	Brea.	NA	OBS	NA	No	Yes	Yes	parametric	Stud.	No	No	NA	NA	No P.O.	Yes	NA	Yes	No
AoO_V24I8_06	Ann. Oncol.	0	2013	142	Lymph.	NA	OBS	NA	No	Yes	Yes	parametric	Ka.	No	No	Yes	Ka.	No P.O.	Yes	NA	Yes	No
AoO_V24I9_04	Ann. Oncol.	0	2013	210	Ur. Tract	NA	OBS	NA	No	Yes	Yes	parametric	Logistic regression	No	No	NA	NA	No P.O.	Yes	NA	Yes	No
AoO_V24I10_01	Ann. Oncol.	0	2013	1414	Brea.	NA	OBS	NA	No	Yes	Yes	parametric	Linear regression	No	No	Yes	Linear regression	No P.O.	Yes	NA	Yes	No
AoO_V24I10_02	Ann. Oncol.	0	2013	24204	All	NA	OBS	NA	No	Yes	Yes	parametric	Logistic regression	No	No	NA	NA	No P.O.	Yes	NA	Yes	No
AoO_V24I10_05	Ann. Oncol.	0	2013	314	Col-rect	Stom.	OBS	NA	No	Yes	No	NA	NA	No	No	No	Logistic regression	No P.O.	Yes	NA	Yes	No
AoO_V24I11_08	Ann. Oncol.	0	2013	3144	Lu	NA	OBS	NA	No	Yes	Yes	parametric	Logistic regression	No	No	Yes	Logistic regression	No P.O.	Yes	NA	Yes	No
AoO_V24I12_02	Ann. Oncol.	0	2013	11264	Brea.	Col-rect	OBS	NA	No	Yes	Yes	parametric	Logistic regression	No	No	Yes	Logistic regression	No P.O.	Yes	NA	Yes	No
AoO_V24I12_03	Ann. Oncol.	0	2013	9090	Col-rect	NA	OBS	NA	No	Yes	Yes	parametric	Logistic regression	No	No	NA	NA	No P.O.	Yes	NA	Yes	No
AoO_V24I12_04	Ann. Oncol.	0	2013	663	Brea.	NA	OBS	NA	No	Yes	Yes	parametric	Logistic regression	No	No	NA	NA	No P.O.	Yes	NA	Yes	No
AoO_V24I12_06	Ann. Oncol.	0	2013	164	Rect.	NA	OBS	NA	No	Yes	Yes	parametric	Logistic regression	No	No	NA	NA	No P.O.	No	NA	Yes	No
AoO_V24I12_08	Ann. Oncol.	0	2013	1377	Col-rect	NA	OBS	NA	No	Yes	Yes	parametric	Logistic regression	No	No	NA	NA	No P.O.	Yes	NA	Yes	No
AoO_V24I12_09	Ann. Oncol.	0	2013	24201	All	NA	OBS	NA	No	Yes	Yes	parametric	Logistic regression	No	No	NA	NA	No P.O.	Yes	NA	Yes	No
AoO_V24I12_10	Ann. Oncol.	0	2013	12669	All	NA	OBS	NA	No	Yes	Yes	parametric	binomial test	No	No	NA	NA	No P.O.	Yes	NA	Yes	No
AoO_V25I1_01	Ann. Oncol.	0	2014	637	Ova.	NA	OBS	NA	No	Yes	Yes	parametric	Linear regression	No	No	Yes	Linear regression	No P.O.	No	NA	Yes	No
AoO_V25I1_03	Ann. Oncol.	0	2014	274	Sarc.	NA	OBS	NA	No	Yes	Yes	parametric	Logistic regression	No	No	NA	NA	No P.O.	Yes	NA	Yes	No
AoO_V25I2_01	Ann. Oncol.	0	2014	41	Lymph.	NA	OBS	NA	No	Yes	Yes	parametric	Logistic regression	No	No	NA	NA	No P.O.	Yes	NA	Yes	No
AoO_V25I2_02	Ann. Oncol.	0	2014	17545	Leuk.	Lymph.	OBS	NA	No	Yes	Yes	parametric	Linear regression	No	No	NA	NA	No P.O.	Yes	NA	Yes	No
AoO_V25I2_08	Ann. Oncol.	0	2014	280	MDS	NA	OBS	NA	No	Yes	Yes	parametric	Logistic regression	No	No	NA	NA	No P.O.	Yes	NA	Yes	No
AoO_V25I2_09	Ann. Oncol.	0	2014	324	All	NA	OBS	NA	No	Yes	Yes	parametric	Logistic regression	Yes	No	Yes	Logistic regression	No P.O.	Yes	No: superior	Yes	No
AoO_V25I3_01	Ann. Oncol.	0	2014	350	All	NA	OBS	NA	No	Yes	No	NA	NA	No	No	No	Wilcoxon (Kruskal-W)	No P.O.	Yes	NA	Yes	No
AoO_V25I3_02	Ann. Oncol.	0	2014	116	Pros.	NA	OBS	NA	No	Yes	Yes	parametric	Logistic regression	No	No	NA	NA	No P.O.	Yes	NA	Yes	No
AoO_V25I3_04	Ann. Oncol.	0	2014	5817	Col-rect	NA	OBS	NA	No	Yes	Yes	parametric	Chi2	No	No	NA	NA	No P.O.	Yes	NA	Yes	No
AoO_V20I4_02	Ann. Oncol.	0	2009	1214	Brea.	NA	OBS	NA	No	Yes	Yes	parametric	ANOVA	No	No	Yes	ANOVA	No P.O.	Yes	NA	Yes	No
AoO_V20I4_04	Ann. Oncol.	0	2009	91	Lu.(NSC)	NA	OBS	NA	No	Yes	Yes	nonparametric	Wilcoxon (Kruskal-W)	No	No	NA	NA	No P.O.	No	NA	Yes	No
AoO_V20I8_03	Ann. Oncol.	0	2009	85	ORL	NA	OBS	NA	No	Yes	Yes	parametric	Logistic regression	No	No	NA	NA	No P.O.	Yes	NA	Yes	No
AoO_V20I9_04	Ann. Oncol.	0	2009	24	Oth	NA	OBS	NA	No	Yes	Yes	nonparametric	Wilcoxon (Kruskal-W)	No	No	Yes	Wilcoxon (Kruskal-W)	No P.O.	Yes	NA	Yes	No
AoO_V20I12_01	Ann. Oncol.	0	2009	127	Lymph.	NA	OBS	NA	No	Yes	Yes	parametric	Stud.	No	No	NA	NA	No P.O.	Yes	NA	Yes	No
AoO_V20I12_02	Ann. Oncol.	0	2009	85	All	NA	OBS	NA	No	Yes	Yes	parametric	Ka.	No	No	Yes	Ka.	No P.O.	Yes	NA	Yes	No
AoO_V21I1_08	Ann. Oncol.	0	2010	694	Brea.	NA	OBS	NA	No	Yes	Yes	parametric	Ka.	No	No	Yes	Ka.	No P.O.	Yes	NA	Yes	No
AoO_V21I8_03	Ann. Oncol.	0	2010	216	Brea.	NA	OBS	NA	No	Yes	Yes	parametric	Logistic regression	Yes	No	NA	NA	No P.O.	No	NA	Yes	No
AoO_V21I8_04	Ann. Oncol.	0	2010	150	Lu.(NSC)	NA	OBS	NA	No	Yes	Yes	parametric	Ka.	No	No	Yes	Ka.	No P.O.	Yes	NA	Yes	No
AoO_V21I9_03	Ann. Oncol.	0	2010	59	Lymph.	NA	OBS	NA	No	Yes	Yes	parametric	Stud.	No	No	Yes	Stud.	No P.O.	Yes	NA	Yes	No
AoO_V21I9_04	Ann. Oncol.	0	2010	89	Ova.	NA	OBS	NA	No	Yes	Yes	parametric	Stud.	No	No	NA	NA	No P.O.	Yes	NA	Yes	No
AoO_V21I10_01	Ann. Oncol.	0	2010	743	Lymph.	NA	OBS	NA	No	Yes	Yes	parametric	Chi2	No	No	NA	NA	No P.O.	Yes	NA	Yes	No
AoO_V21I11_03	Ann. Oncol.	0	2010	103744	Col-rect	NA	OBS	NA	No	Yes	Yes	parametric	Poi. regr	No	No	NA	NA	No P.O.	Yes	NA	Yes	No
AoO_V22I3_11	Ann. Oncol.	0	2011	3499	Brea.	NA	OBS	NA	No	Yes	Yes	parametric	Logistic regression	No	No	NA	NA	No P.O.	Yes	NA	Yes	No
AoO_V22I5_03	Ann. Oncol.	0	2011	39	Oth	NA	OBS	NA	No	Yes	Yes	parametric	Ka.	No	No	NA	NA	No P.O.	Yes	NA	Yes	No
AoO_V22I8_10	Ann. Oncol.	0	2011	2621	Lu	NA	OBS	NA	No	Yes	Yes	parametric	Logistic regression	No	No	NA	NA	No P.O.	Yes	NA	Yes	No
AoO_V23I1_02	Ann. Oncol.	0	2012	31357	Oth	NA	OBS	NA	No	Yes	Yes	parametric	Ka.	No	No	NA	NA	No P.O.	Yes	NA	Yes	No
AoO_V23I1_12	Ann. Oncol.	0	2012	319	Pros.	NA	OBS	NA	No	Yes	Yes	parametric	Logistic regression	No	No	Yes	Logistic regression	No P.O.	Yes	NA	Yes	No
AoO_V23I2_03	Ann. Oncol.	0	2012	230	Oth	NA	OBS	NA	No	Yes	Yes	parametric	Poi. regr	No	No	NA	NA	No P.O.	Yes	NA	Yes	No
AoO_V23I3_09	Ann. Oncol.	0	2012	107	Brea.	NA	OBS	NA	No	Yes	Yes	parametric	Logistic regression	Yes	No	NA	NA	No P.O.	Yes	NA	Yes	No
AoO_V23I8_07	Ann. Oncol.	0	2012	687	All	NA	OBS	NA	No	Yes	Yes	parametric	Logistic regression	No	No	NA	NA	No P.O.	Yes	NA	Yes	No
AoO_V23I8_08	Ann. Oncol.	0	2012	44913	All	NA	OBS	NA	No	Yes	Yes	parametric	Logistic regression	No	No	Yes	Logistic regression	No P.O.	Yes	NA	Yes	No
AoO_V23I9_05	Ann. Oncol.	0	2012	2016	Sarc.	NA	OBS	NA	No	Yes	Yes	parametric	Chi2	No	No	Yes	Chi2	No P.O.	Yes	NA	Yes	No
AoO_V24I1_02	Ann. Oncol.	0	2013	25423	All	NA	OBS	NA	No	Yes	Yes	parametric	Logistic regression	No	No	NA	NA	No P.O.	Yes	NA	Yes	No
AoO_V24I1_03	Ann. Oncol.	0	2013	273	Lymph.	NA	OBS	NA	No	Yes	Yes	nonparametric	Wilcoxon (Kruskal-W)	No	No	Yes	Wilcoxon (Kruskal-W)	No P.O.	Yes	NA	Yes	No
AoO_V24I3_08	Ann. Oncol.	0	2013	1050	Brea.	NA	OBS	NA	No	Yes	Yes	parametric	Logistic regression	No	No	Yes	Logistic regression	No P.O.	Yes	NA	Yes	No
AoO_V24I6_01	Ann. Oncol.	0	2013	438	Brea.	NA	OBS	NA	No	Yes	Yes	parametric	Linear regression	No	No	Yes	Linear regression	No P.O.	Yes	NA	Yes	No
AoO_V24I7_06	Ann. Oncol.	0	2013	390	Pancr.	NA	OBS	NA	No	Yes	Yes	parametric	Chi2	No	No	NA	NA	No P.O.	Yes	NA	Yes	No
AoO_V25I1_04	Ann. Oncol.	0	2014	183	Lymph.	NA	OBS	NA	No	Yes	Yes	nonparametric	Wilcoxon (Kruskal-W)	No	No	Yes	Wilcoxon (Kruskal-W)	No P.O.	No	NA	Yes	No
AoO_V25I3_03	Ann. Oncol.	0	2014	7384	Sarc.	NA	OBS	NA	No	Yes	Yes	nonparametric	Wilcoxon (Kruskal-W)	No	No	NA	NA	No P.O.	Yes	NA	Yes	No
AoO_V20I4_03V	Ann. Oncol.	0	2009	67	Lu.(NSC)	NA	OBS	NA	No	Yes	Yes	parametric	Chi2	No	No	Yes	Chi2	No P.O.	No	NA	No	No
AoO_V20I4_09V	Ann. Oncol.	0	2009	58	Brea.	Pros.	OBS	NA	No	Yes	Yes	parametric	Logistic regression	No	No	Yes	Logistic regression	No P.O.	Yes	NA	Yes	No
AoO_V20I4_10V	Ann. Oncol.	0	2009	223	Lymph.	NA	OBS	NA	No	Yes	Yes	parametric	GLM	No	No	Yes	GLM	No P.O.	Yes	NA	Yes	No
AoO_V20I6_04V	Ann. Oncol.	0	2009	105	Lymph.	NA	OBS	NA	No	Yes	Yes	nonparametric	Fisher e.t	No	No	Yes	Fisher e.t	No P.O.	Yes	NA	Yes	No
AoO_V20I8_02V	Ann. Oncol.	0	2009	183	Lymph.	NA	OBS	NA	No	Yes	No	NA	NA	No	No	No	Logistic regression	No P.O.	Yes	NA	Yes	No
AoO_V20I11_01V	Ann. Oncol.	0	2009	52	Endom.	NA	OBS	NA	No	Yes	Yes	parametric	Logistic regression	Yes	No	Yes	Logistic regression	No P.O.	Yes	No: superior	Yes	No
AoO_V21I1_03V	Ann. Oncol.	0	2010	47	All	NA	OBS	NA	No	Yes	No	NA	NA	No	No	No	Stud.	No P.O.	Yes	NA	Yes	No
AoO_V21I3_12V	Ann. Oncol.	0	2010	218	Lu	NA	OBS	NA	No	Yes	Yes	parametric	Chi2	No	No	Yes	Chi2	No P.O.	Yes	NA	Yes	No
AoO_V21I5_05V	Ann. Oncol.	0	2010	150	Brea.	NA	OBS	NA	No	Yes	Yes	nonparametric	Wilcoxon (Kruskal-W)	No	No	Yes	Wilcoxon (Kruskal-W)	No P.O.	Yes	NA	Yes	No
AoO_V21I7_08V	Ann. Oncol.	0	2010	5533	Test.	NA	OBS	NA	No	Yes	Yes	parametric	Poi. regr	No	No	NA	NA	No P.O.	Yes	NA	Yes	No
AoO_V21I8_01V	Ann. Oncol.	0	2010	188	Col-rect	NA	OBS	NA	No	Yes	Yes	parametric	Chi2	No	No	NA	NA	No P.O.	Yes	NA	Yes	No
AoO_V21I9_02V	Ann. Oncol.	0	2010	67	Brea.	NA	OBS	NA	No	Yes	Yes	parametric	Chi2	No	No	Yes	Chi2	No P.O.	Yes	NA	Yes	No
AoO_V21I9_03V	Ann. Oncol.	0	2010	82	Lymph.	NA	OBS	NA	No	Yes	Yes	parametric	Logistic regression	No	No	NA	NA	No P.O.	Yes	NA	Yes	No
AoO_V21I10_01V	Ann. Oncol.	0	2010	734	Col-rect	NA	OBS	NA	No	Yes	Yes	nonparametric	Fisher e.t	No	No	Yes	Fisher e.t	No P.O.	No	NA	Yes	No
AoO_V21I10_02V	Ann. Oncol.	0	2010	23	Ova.	NA	OBS	NA	No	Yes	Yes	nonparametric	Spearman test	No	No	NA	NA	No P.O.	Yes	NA	Yes	No
AoO_V22I1_05V	Ann. Oncol.	0	2011	572	Col-rect	NA	OBS	NA	No	Yes	Yes	parametric	Logistic regression	No	No	Yes	Logistic regression	No P.O.	Yes	NA	Yes	No
AoO_V22I2_03V	Ann. Oncol.	0	2011	121	Lymph.	NA	OBS	NA	No	Yes	Yes	parametric	Logistic regression	No	No	Yes	Logistic regression	No P.O.	Yes	NA	Yes	No
AoO_V22I2_06V	Ann. Oncol.	0	2011	62	Lymph.	NA	OBS	NA	No	Yes	Yes	nonparametric	Fisher e.t	No	No	NA	NA	No P.O.	Yes	NA	Yes	No
AoO_V22I2_14 V	Ann. Oncol.	0	2011	120	Col-rect	NA	OBS	NA	No	Yes	Yes	parametric	Logistic regression	No	No	NA	NA	No P.O.	No	NA	Yes	No
AoO_V22I4_05V	Ann. Oncol.	0	2011	22	Brea.	NA	OBS	NA	No	Yes	Yes	parametric	Chi2	No	No	No	Logistic regression	No P.O.	Yes	NA	Yes	No
AoO_V22I4_15V	Ann. Oncol.	0	2011	143	Brea.	NA	OBS	NA	No	Yes	Yes	parametric	Chi2	No	No	NA	NA	No P.O.	No	NA	Yes	No
AoO_V22I5_02V	Ann. Oncol.	0	2011	126	Ova.	NA	OBS	NA	No	Yes	Yes	nonparametric	Fisher e.t	No	No	Yes	Fisher e.t	No P.O.	Yes	NA	Yes	No
AoO_V22I5_06V	Ann. Oncol.	0	2011	27	Brea.	NA	OBS	NA	No	Yes	Yes	parametric	ANOVA	No	No	Yes	ANOVA	No P.O.	Yes	NA	Yes	No
AoO_V22I11_10V	Ann. Oncol.	0	2011	135	Brea.	NA	OBS	NA	No	Yes	Yes	parametric	Pearson correlation	No	No	NA	NA	No P.O.	No	NA	Yes	No
AoO_V22I12_01V	Ann. Oncol.	0	2011	296	Brea.	NA	OBS	NA	No	Yes	Yes	parametric	ANCOV	No	No	NA	NA	No P.O.	No	NA	Yes	No
AoO_V23I1_05V	Ann. Oncol.	0	2012	92	Brea.	NA	OBS	NA	No	Yes	No	NA	NA	No	No	No	Chi2	No P.O.	Yes	NA	Yes	No
AoO_V23I2_13V	Ann. Oncol.	0	2012	810	Brea.	NA	OBS	NA	No	Yes	Yes	nonparametric	Wilcoxon (Kruskal-W)	No	No	NA	NA	No P.O.	Yes	NA	Yes	No
AoO_V23I3_04V	Ann. Oncol.	0	2012	4781	Col-rect	NA	OBS	NA	No	Yes	Yes	parametric	Logistic regression	No	No	NA	NA	No P.O.	Yes	NA	Yes	No
AoO_V23I4_06V	Ann. Oncol.	0	2012	1283101	All	NA	OBS	NA	No	Yes	Yes	parametric	Linear regression	No	No	NA	NA	No P.O.	Yes	NA	Yes	No
AoO_V23I4_17V	Ann. Oncol.	0	2012	1243	Kid.	NA	OBS	NA	No	Yes	Yes	parametric	Logistic regression	No	No	NA	NA	No P.O.	No	NA	Yes	No
AoO_V23I5_04V	Ann. Oncol.	0	2012	114	Lymph.	NA	OBS	NA	No	Yes	Yes	nonparametric	Fisher e.t	No	No	NA	NA	No P.O.	Yes	NA	Yes	No
AoO_V23I6_02V	Ann. Oncol.	0	2012	40	Ova.	NA	OBS	NA	No	Yes	Yes	parametric	Chi2	No	No	NA	NA	No P.O.	Yes	NA	Yes	No
AoO_V23I6_14V	Ann. Oncol.	0	2012	156	Kid.	NA	OBS	NA	No	Yes	Yes	parametric	Logistic regression	No	No	NA	NA	No P.O.	Yes	NA	Yes	No
AoO_V23I7_16V	Ann. Oncol.	0	2012	263	Brea.	NA	OBS	NA	No	Yes	Yes	parametric	Chi2	No	No	NA	NA	No P.O.	Yes	NA	Yes	No
AoO_V23I8_08V	Ann. Oncol.	0	2012	879	Ova.	NA	OBS	NA	No	Yes	Yes	parametric	Stud.	No	No	Yes	Stud.	No P.O.	Yes	NA	Yes	No
AoO_V23I8_15V	Ann. Oncol.	0	2012	15662	Lymph.	NA	OBS	NA	No	Yes	Yes	parametric	Chi2	No	No	NA	NA	No P.O.	Yes	NA	Yes	No
AoO_V23I9_01V	Ann. Oncol.	0	2012	48	Oth	NA	OBS	NA	No	Yes	Yes	parametric	Chi2	No	No	NA	NA	No P.O.	Yes	NA	Yes	No
AoO_V23I9_03V	Ann. Oncol.	0	2012	101	Brea.	NA	OBS	NA	No	Yes	Yes	nonparametric	Fisher e.t	No	No	Yes	Fisher e.t	No P.O.	Yes	NA	Yes	No
AoO_V23I9_06V	Ann. Oncol.	0	2012	10234	Lymph.	NA	OBS	NA	No	Yes	Yes	parametric	Logistic regression	No	No	NA	NA	No P.O.	Yes	NA	Yes	No
AoO_V23I9_12V	Ann. Oncol.	0	2012	44	Blad.	NA	OBS	NA	No	Yes	Yes	parametric	Chi2	No	No	NA	NA	No P.O.	Yes	NA	Yes	No
AoO_V23I10_05V	Ann. Oncol.	0	2012	322	Esoph.	NA	OBS	NA	No	Yes	Yes	parametric	Logistic regression	No	No	Yes	Logistic regression	No P.O.	Yes	NA	Yes	No
AoO_V23I11_04V	Ann. Oncol.	0	2012	8051	Col.	NA	OBS	NA	No	Yes	Yes	parametric	Logistic regression	No	No	NA	NA	No P.O.	Yes	NA	Yes	No
AoO_V23I12_01V	Ann. Oncol.	0	2012	499	Brea.	NA	OBS	NA	No	Yes	Yes	parametric	Chi2	No	No	NA	NA	No P.O.	Yes	NA	Yes	No
AoO_V23I12_09V	Ann. Oncol.	0	2012	24455	Esoph.	NA	OBS	NA	No	Yes	Yes	parametric	Poi. regr	No	No	Yes	Poi. regr	No P.O.	Yes	NA	Yes	No
AoO_V24I2_04V	Ann. Oncol.	0	2013	279	Sarc.	NA	OBS	NA	No	Yes	Yes	parametric	Logistic regression	No	No	Yes	Logistic regression	No P.O.	Yes	NA	Yes	No
AoO_V24I3_04V	Ann. Oncol.	0	2013	1314296	All	NA	OBS	NA	No	Yes	Yes	parametric	Poi. regr	No	No	NA	NA	No P.O.	Yes	NA	Yes	No
AoO_V24I3_11V	Ann. Oncol.	0	2013	1144	Endom.	NA	OBS	NA	No	Yes	Yes	parametric	Logistic regression	No	No	NA	NA	No P.O.	No	NA	Yes	No
AoO_V24I5_07V	Ann. Oncol.	0	2013	1967	All	NA	OBS	NA	No	Yes	Yes	parametric	Chi2	No	No	Yes	Chi2	No P.O.	Yes	NA	Yes	No
AoO_V24I8_01V	Ann. Oncol.	0	2013	384	Brea.	NA	OBS	NA	No	Yes	Yes	parametric	Linear regression	No	No	NA	NA	No P.O.	Yes	NA	Yes	No
AoO_V24I9_03V	Ann. Oncol.	0	2013	977	Brea.	NA	OBS	NA	No	Yes	Yes	parametric	Logistic regression	No	No	Yes	Logistic regression	No P.O.	Yes	NA	Yes	No
AoO_V24I9_05V	Ann. Oncol.	0	2013	726	Stom.	NA	OBS	NA	No	Yes	Yes	parametric	Logistic regression	No	No	Yes	Logistic regression	No P.O.	Yes	NA	Yes	No
AoO_V24I9_13V	Ann. Oncol.	0	2013	541	Brea.	NA	OBS	NA	No	Yes	Yes	parametric	Logistic regression	No	No	NA	NA	No P.O.	Yes	NA	Yes	No
AoO_V24I10_03V	Ann. Oncol.	0	2013	227	Sarc.	NA	OBS	NA	No	Yes	Yes	parametric	Logistic regression	No	No	NA	NA	No P.O.	Yes	NA	Yes	No
AoO_V24I10_06V	Ann. Oncol.	0	2013	291	All	NA	OBS	NA	No	Yes	Yes	parametric	ANOVA	No	No	Yes	ANOVA	No P.O.	Yes	NA	Yes	No
AoO_V24I10_12V	Ann. Oncol.	0	2013	29795	All	NA	OBS	NA	No	Yes	Yes	parametric	Poi. regr	No	No	Yes	Poi. regr	No P.O.	Yes	NA	Yes	No
AoO_V24I11_02V	Ann. Oncol.	0	2013	880	Ova.	NA	OBS	NA	No	Yes	Yes	parametric	Logistic regression	No	No	Yes	Logistic regression	No P.O.	Yes	NA	Yes	No
AoO_V24I11_04V	Ann. Oncol.	0	2013	455	All	NA	OBS	NA	No	Yes	Yes	parametric	Ka.	No	No	Yes	Ka.	No P.O.	Yes	NA	Yes	No
AoO_V24I11_05V	Ann. Oncol.	0	2013	1136	Brea.	NA	OBS	NA	No	Yes	Yes	parametric	Logistic regression	No	No	NA	NA	No P.O.	No	NA	Yes	No
AoO_V24I11_13V	Ann. Oncol.	0	2013	14091	Pancr.	NA	OBS	NA	No	Yes	Yes	parametric	Logistic regression	No	No	Yes	Logistic regression	No P.O.	No	NA	Yes	No
AoO_V25I1_01V	Ann. Oncol.	0	2014	1168	Brea.	NA	OBS	NA	No	Yes	Yes	parametric	Chi2	No	No	NA	NA	No P.O.	Yes	NA	Yes	No
AoO_V25I1_12V	Ann. Oncol.	0	2014	281	All	NA	OBS	NA	No	Yes	Yes	parametric	Linear regression	No	No	Yes	Logistic regression	No P.O.	Yes	NA	Yes	No
AoO_V25I2_04V	Ann. Oncol.	0	2014	1400	All	NA	OBS	NA	No	Yes	Yes	parametric	Poi. regr	No	No	NA	NA	No P.O.	Yes	NA	Yes	No
AoO_V25I2_10V	Ann. Oncol.	0	2014	274	Brea.	NA	OBS	NA	No	Yes	Yes	parametric	Logistic regression	No	No	Yes	Logistic regression	No P.O.	Yes	NA	Yes	No
AoO_V25I2_11V	Ann. Oncol.	0	2014	157	All	NA	OBS	NA	No	Yes	Yes	parametric	Logistic regression	No	No	NA	NA	No P.O.	No	NA	Yes	No
AoO_V25I2_12V	Ann. Oncol.	0	2014	181	Col.	NA	OBS	NA	No	Yes	Yes	parametric	Logistic regression	No	No	Yes	Logistic regression	No P.O.	Yes	NA	Yes	No
AoO_V23I6_01	Ann. Oncol.	0	2012	598	Brea.	NA	OBS	NA	No	Yes	Yes	parametric	ANCOV	No	No	NA	NA	No P.O.	Yes	NA	Yes	No
AoO_V20I5_08 V	Ann. Oncol.	0	2009	1775	Esoph.	Stom.	OBS	NA	No	Yes	Yes	parametric	Logistic regression	No	No	NA	NA	No P.O.	No	NA	Yes	No
AoO_V20I6_03 V	Ann. Oncol.	0	2009	342	Col-rect	NA	OBS	NA	No	Yes	Yes	parametric	Logistic regression	No	No	NA	NA	No P.O.	Yes	NA	Yes	No
AoO_V20I8_04 V	Ann. Oncol.	0	2009	63	Col-rect	NA	OBS	NA	No	Yes	Yes	parametric	Chi2	No	No	NA	NA	No P.O.	Yes	NA	Yes	No
AoO_V22I1_07 V	Ann. Oncol.	0	2011	2675	Sarc.	NA	OBS	NA	No	Yes	Yes	parametric	Logistic regression	No	No	NA	NA	No P.O.	Yes	NA	Yes	No
AoO_V22I1_12 V	Ann. Oncol.	0	2011	2946	Brea.	NA	OBS	NA	No	Yes	No	NA	NA	No	No	No	NA	No P.O.	Yes	NA	Yes	No
AoO_V22I7_01 V	Ann. Oncol.	0	2011	315	Col-rect	NA	OBS	NA	No	Yes	Yes	parametric	Logistic regression	No	No	NA	NA	No P.O.	Yes	NA	Yes	No
AoO_V22I8_10 V	Ann. Oncol.	0	2011	100	Brea.	NA	OBS	NA	No	Yes	Yes	parametric	Logistic regression	No	No	NA	NA	No P.O.	Yes	NA	Yes	No
AoO_V23I1_01 V	Ann. Oncol.	0	2012	60	Anus	NA	OBS	NA	No	Yes	Yes	parametric	Chi2	No	No	NA	NA	No P.O.	Yes	NA	Yes	No
AoO_V23I3_02 V	Ann. Oncol.	0	2012	126	Lu.(NSC)	NA	OBS	NA	No	Yes	Yes	parametric	Chi2	No	No	Yes	Chi2	No P.O.	Yes	NA	Yes	No
AoO_V23I5_16 V	Ann. Oncol.	0	2012	419	Lymph.	NA	OBS	NA	No	Yes	Yes	parametric	Logistic regression	No	No	NA	NA	No P.O.	Yes	NA	Yes	No
AoO_V23I6_01 V	Ann. Oncol.	0	2012	99	Col-rect	NA	OBS	NA	No	Yes	Yes	parametric	Logistic regression	No	No	NA	NA	No P.O.	No	NA	Yes	No
AoO_V23I6_08 V	Ann. Oncol.	0	2012	1758	Brea.	NA	OBS	NA	No	Yes	Yes	nonparametric	Wilcoxon (Kruskal-W)	No	No	NA	NA	No P.O.	Yes	NA	Yes	No
AoO_V23I7_02 V	Ann. Oncol.	0	2012	679	Lu.(SC)	NA	OBS	NA	No	Yes	Yes	parametric	Logistic regression	No	No	NA	NA	No P.O.	No	NA	Yes	No
AoO_V24I6_02V	Ann. Oncol.	0	2013	151	Sarc.	NA	OBS	NA	No	Yes	Yes	parametric	Logistic regression	No	No	NA	NA	No P.O.	Yes	NA	Yes	No
AoO_V24I12_09V	Ann. Oncol.	0	2013	1173	Lymph.	NA	OBS	NA	No	Yes	No	NA	NA	No	No	No	Logistic regression	No P.O.	Yes	NA	Yes	No
AoO_V24I12_15V	Ann. Oncol.	0	2013	357	Pros.	NA	OBS	NA	No	Yes	Yes	nonparametric	Wilcoxon (Kruskal-W)	No	No	NA	NA	No P.O.	Yes	NA	Yes	No
AoO_V20I3_04	Ann. Oncol.	0	2009	34	Brea.	NA	RCT	NA	No	No	Yes	nonparametric	binomial test	No	Yes	NA	NA	Yes	No risk factors	NA	Yes	No
AoO_V20I4_01	Ann. Oncol.	0	2009	195	Brea.	NA	RCT	NA	Yes	Yes	Yes	parametric	Pearson correlation	No	Yes	NA	NA	Yes	Yes	NA	Yes	No
AoO_V20I5_01	Ann. Oncol.	0	2009	401	All	NA	RCT	NA	Yes	No	Yes	parametric	Chi2	Yes	Yes	NA	NA	No	No risk factors	No: inferior	Yes	No
AoO_V20I5_04	Ann. Oncol.	0	2009	465	All	NA	RCT	NA	Yes	Yes	Yes	parametric	Logistic regression	Yes	Yes	NA	NA	No	Yes	No: superior	Yes	No
AoO_V20I6_01	Ann. Oncol.	0	2009	51	Col-rect	NA	RCT	NA	Yes	No	Yes	nonparametric	Spearman test	No	Yes	Yes	Spearman test	Yes	No risk factors	NA	Yes	No
AoO_V20I12_03	Ann. Oncol.	0	2009	450	All	NA	RCT	NA	Yes	Yes	Yes	parametric	Logistic regression	Yes	Yes	NA	NA	No	Yes	Yes	Yes	No
AoO_V21I3_03	Ann. Oncol.	0	2010	162	All	NA	RCT	NA	No	No	Yes	parametric	Linear regression	Yes	No	Yes	Linear regression	Yes	No risk factors	No: inferior	Yes	No
AoO_V21I3_04	Ann. Oncol.	0	2010	183	Brea.	NA	RCT	NA	Yes	No	Yes	parametric	Chi2	Yes	Yes	Yes	Chi2	Yes	No risk factors	No: inferior	Yes	No
AoO_V21I5_01	Ann. Oncol.	0	2010	300	Brea.	NA	RCT	NA	Yes	No	Yes	nonparametric	Cochr. MH test	No	No	Yes	Cochr. MH test	Yes	No risk factors	NA	Yes	No
AoO_V21I5_08	Ann. Oncol.	0	2010	14	Brea.	Col-rect	RCT	NA	No	Yes	Yes	parametric	Stud.	No	No	Yes	Stud.	No P.O.	Yes	NA	Yes	No
AoO_V21I6_02	Ann. Oncol.	0	2010	80	All	NA	RCT	NA	Yes	No	No	NA	NA	No	Yes	NA	NA	Yes	No risk factors	NA	Yes	No
AoO_V21I6_07	Ann. Oncol.	0	2010	61	Lymph.	NA	RCT	NA	Yes	Yes	Yes	parametric	Logistic regression	No	Yes	NA	NA	NA	Yes	NA	No	No
AoO_V21I7_04	Ann. Oncol.	0	2010	60	All	NA	RCT	NA	Yes	Yes	Yes	parametric	Stud.	No	Yes	NA	NA	NA	Yes	NA	No	Yes
AoO_V21I8_05	Ann. Oncol.	0	2010	55	Kid.	NA	RCT	NA	No	No	Yes	nonparametric	Fisher e.t	No	No	Yes	Fisher e.t	Yes	No risk factors	NA	Yes	No
AoO_V21I11_01	Ann. Oncol.	0	2010	82	Brea.	NA	RCT	NA	No	No	Yes	parametric	Pearson correlation	No	No	NA	NA	Yes	No risk factors	NA	Yes	No
AoO_V22I4_13	Ann. Oncol.	0	2011	73	Myel.	NA	RCT	NA	Yes	No	Yes	nonparametric	Jonck t.	No	No	Yes	Jonck t.	No	No risk factors	Yes	Yes	No
AoO_V22I8_01	Ann. Oncol.	0	2011	154	Brea.	NA	RCT	NA	Yes	No	Yes	parametric	Tkram.	Yes	Yes	NA	NA	Yes	No risk factors	Yes	Yes	No
AoO_V22I8_02	Ann. Oncol.	0	2011	33	Brea.	NA	RCT	NA	Yes	Yes	Yes	nonparametric	Sign t.	No	Yes	Yes	Sign t.	Yes	Yes	NA	Yes	No
AoO_V22I8_07	Ann. Oncol.	0	2011	103	Lymph.	NA	RCT	NA	Yes	No	Yes	parametric	Chi2	Yes	Yes	No	Cochr–A. trend t.	Yes	No risk factors	Yes	Yes	No
AoO_V22I9_11	Ann. Oncol.	0	2011	59	Brea.	NA	RCT	NA	Yes	No	Yes	parametric	Chi2	No	No	NA	NA	Yes	No risk factors	NA	Yes	No
AoO_V22I9_13	Ann. Oncol.	0	2011	211	All	NA	RCT	NA	No	Yes	Yes	nonparametric	Wilcoxon (Kruskal-W)	Yes	No	NA	NA	No	Yes	No: superior	Yes	No
AoO_V22I10_01	Ann. Oncol.	0	2011	61	All	NA	RCT	NA	No	No	Yes	parametric	Stud.	No	No	Yes	Stud.	Yes	No risk factors	NA	Yes	No
AoO_V22I10_06	Ann. Oncol.	0	2011	59	Ova.	NA	RCT	NA	Yes	No	Yes	parametric	Stud.	Yes	Yes	Yes	Stud.	No	No risk factors	No: inferior	Yes	No
AoO_V23I1_08	Ann. Oncol.	0	2012	192	Brea.	Lymph.	RCT	NA	Yes	No	Yes	parametric	ANCOV	Yes	Yes	NA	NA	No	No risk factors	No: inferior	Yes	No
AoO_V23I2_07	Ann. Oncol.	0	2012	65	All	NA	RCT	NA	Yes	Yes	Yes	nonparametric	Wilcoxon (Kruskal-W)	No	Yes	NA	NA	Yes	Yes	NA	Yes	No
AoO_V23I3_03	Ann. Oncol.	0	2012	1048	Brea.	NA	RCT	NA	Yes	Yes	Yes	parametric	Cochr–A. trend t.	No	Yes	NA	NA	No	Yes	NA	Yes	No
AoO_V23I4_01	Ann. Oncol.	0	2012	82	Col.	NA	RCT	NA	No	Yes	Yes	parametric	Chi2	No	No	NA	NA	Yes	Yes	NA	Yes	No
AoO_V23I5_01	Ann. Oncol.	0	2012	215	All	NA	RCT	NA	Yes	No	Yes	nonparametric	Fisher e.t	Yes	Yes	NA	NA	No	No risk factors	No: superior	Yes	No
AoO_V23I6_14	Ann. Oncol.	0	2012	34	Brea.	NA	RCT	NA	Yes	Yes	Yes	parametric	Logistic regression	No	No	Yes	Logistic regression	Yes	Yes	NA	Yes	No
AoO_V23I7_06	Ann. Oncol.	0	2012	493	All	NA	RCT	NA	Yes	No	Yes	parametric	binomial test	Yes	Yes	Yes	binomial test	No	No risk factors	No: inferior	Yes	No
AoO_V24I3_02	Ann. Oncol.	0	2013	145	ORL	NA	RCT	NA	Yes	No	Yes	parametric	Logistic regression	No	Yes	Yes	Logistic regression	No P.O.	Yes	NA	Yes	No
AoO_V24I6_11	Ann. Oncol.	0	2013	4844	Brea.	NA	RCT	NA	Yes	Yes	Yes	nonparametric	Fisher e.t	Yes	Yes	NA	NA	No	Yes	No: superior	Yes	No
AoO_V24I9_03	Ann. Oncol.	0	2013	214	All	NA	RCT	NA	Yes	No	Yes	nonparametric	Wilcoxon (Kruskal-W)	Yes	Yes	NA	NA	Yes	No risk factors	No: superior	Yes	No
AoO_V25I2_03	Ann. Oncol.	0	2014	157	Brea.	NA	RCT	NA	Yes	Yes	Yes	parametric	Logistic regression	Yes	Yes	Yes	Logistic regression	Yes	Yes	No: superior	Yes	No
AoO_V20I7_02	Ann. Oncol.	0	2009	161	Brea.	NA	RCT	NA	Yes	No	Yes	parametric	ANCOV	No	Yes	NA	NA	Yes	No risk factors	NA	Yes	No
AoO_V22I2_07	Ann. Oncol.	0	2011	270	Brea.	NA	RCT	NA	No	No	No	NA	NA	Yes	No	No	Fisher e.t	NA	No risk factors	No: inferior	No	No
AoO_V23I6_16V	Ann. Oncol.	0	2012	80	Lymph.	Oth	RCT	NA	Yes	No	Yes	parametric	Stud.	Yes	Yes	NA	NA	Yes	No risk factors	No: superior	Yes	No
AoO_V23I9_05V	Ann. Oncol.	0	2012	96	Brea.	NA	RCT	NA	Yes	No	Yes	parametric	ANCOV	No	No	NA	NA	Yes	No risk factors	NA	Yes	No
AoO_V23I9_13V	Ann. Oncol.	0	2012	153	Brea.	NA	RCT	NA	Yes	No	Yes	parametric	Chi2	No	No	NA	NA	Yes	No risk factors	NA	Yes	No
AoO_V24I2_02V	Ann. Oncol.	0	2013	619	All	NA	RCT	NA	Yes	No	Yes	parametric	Stud.	No	Yes	NA	NA	Yes	No risk factors	NA	Yes	No
AoO_V24I4_06V	Ann. Oncol.	0	2013	347	All	NA	RCT	NA	Yes	No	Yes	parametric	Chi2	Yes	Yes	Yes	Chi2	Yes	No risk factors	No: superior	Yes	No
AoO_V24I6_01V	Ann. Oncol.	0	2013	197	All	NA	RCT	NA	Yes	No	Yes	parametric	ANCOV	Yes	No	NA	NA	No	No risk factors	No: superior	Yes	No
AoO_V24I7_02V	Ann. Oncol.	0	2013	802	All	NA	RCT	NA	Yes	No	Yes	nonparametric	Fisher e.t	Yes	Yes	NA	NA	No	No risk factors	No: superior	Yes	No
AoO_V25I2_05V	Ann. Oncol.	0	2014	1916	Brea.	NA	RCT	NA	Yes	Yes	Yes	parametric	Logistic regression	Yes	No	NA	NA	No P.O.	Yes	NA	Yes	No
AoO_V25I2_09V	Ann. Oncol.	0	2014	61	Lymph.	NA	RCT	NA	Yes	No	Yes	nonparametric	Wilcoxon (Kruskal-W)	Yes	Yes	NA	NA	Yes	No risk factors	No: inferior	Yes	No
AoO_V20I3_10	Ann. Oncol.	0	2009	214	Pros.	NA	RCT(phase III)	NA	Yes	No	Yes	nonparametric	Wilcoxon (Kruskal-W)	Yes	Yes	Yes	Wilcoxon (Kruskal-W)	No	No risk factors	No: superior	Yes	No
AoO_V20I6_05	Ann. Oncol.	0	2009	218	All	NA	RCT(phase III)	NA	Yes	Yes	No	NA	NA	Yes	Yes	NA	NA	Yes	Yes	No: superior	Yes	No
AoO_V21I7_03	Ann. Oncol.	0	2010	240	Brea.	NA	RCT(phase III)	NA	Yes	No	Yes	parametric	Chi2	Yes	No	NA	NA	No	No risk factors	No: inferior	Yes	No
AoO_V21I10_05	Ann. Oncol.	0	2010	442	ORL	NA	RCT(phase III)	NA	Yes	No	Yes	parametric	ANOVA	No	Yes	NA	NA	Yes	No risk factors	NA	Yes	No
AoO_V21I11_04	Ann. Oncol.	0	2010	236	Lu.(NSC)	NA	RCT(phase III)	NA	Yes	No	Yes	parametric	Chi2	Yes	Yes	Yes	Chi2	Yes	No risk factors	No: superior	Yes	No
AoO_V22I7_06	Ann. Oncol.	0	2011	181	Lu.(NSC)	NA	RCT(phase III)	NA	Yes	No	Yes	nonparametric	Wilcoxon (Kruskal-W)	Yes	No	NA	NA	No	No risk factors	No: superior	Yes	No
AoO_V22I11_01	Ann. Oncol.	0	2011	157	Ova.	NA	RCT(phase III)	NA	Yes	No	Yes	parametric	Chi2	No	Yes	NA	NA	Yes	No risk factors	NA	Yes	No
AoO_V23I1_10	Ann. Oncol.	0	2012	48	Col-rect	Pancr.	RCT(phase III)	NA	Yes	No	Yes	nonparametric	Fisher e.t	No	Yes	NA	NA	Yes	No risk factors	NA	Yes	No
AoO_V23I5_02	Ann. Oncol.	0	2012	150	Col-rect	NA	RCT(phase III)	NA	No	No	Yes	parametric	Chi2	Yes	No	Yes	Chi2	Yes	No risk factors	Yes	Yes	No
AoO_V23I7_09	Ann. Oncol.	0	2012	100	Col-rect	NA	RCT(phase III)	NA	Yes	No	Yes	nonparametric	Fisher e.t	No	No	Yes	Fisher e.t	No	No risk factors	NA	Yes	No
AoO_V23I8_01	Ann. Oncol.	0	2012	483	Brea.	NA	RCT(phase III)	NA	Yes	No	Yes	parametric	Linear regression	Yes	Yes	NA	NA	Yes	No risk factors	No: superior	Yes	No
AoO_V24I2_07	Ann. Oncol.	0	2013	1052	Lu.(NSC)	NA	RCT(phase III)	NA	Yes	No	No	NA	NA	No	Yes	No	Chi2	No	No risk factors	NA	Yes	No
AoO_V24I9_01	Ann. Oncol.	0	2013	1052	Lu	NA	RCT(phase III)	NA	Yes	No	Yes	parametric	Logistic regression	No	Yes	NA	NA	Yes	No risk factors	NA	Yes	No
AoO_V24I11_01	Ann. Oncol.	0	2013	1884	Brea.	NA	RCT(phase III)	NA	Yes	No	Yes	parametric	Poi. regr	Yes	Yes	NA	NA	No	No risk factors	No: inferior	Yes	No
AoO_V25I2_07	Ann. Oncol.	0	2014	536	Brea.	NA	RCT(phase III)	NA	Yes	Yes	Yes	parametric	Chi2	Yes	Yes	NA	NA	Yes	Yes	Yes	Yes	No
AoO_V20I9_07	Ann. Oncol.	0	2009	490	Lu.(NSC)	NA	RCT(phase III)	NA	No	No	Yes	parametric	Stud.	No	No	Yes	Stud.	Yes	No risk factors	NA	Yes	No
AoO_V20I11_01	Ann. Oncol.	0	2009	1914	Col-rect	NA	RCT(phase III)	NA	Yes	No	No	NA	NA	No	Yes	No	NA	NA	No risk factors	NA	Yes	No
AoO_V20I11_03	Ann. Oncol.	0	2009	304	Kid.	NA	RCT(phase III)	NA	Yes	No	Yes	parametric	Logistic regression	No	No	NA	NA	Yes	No risk factors	NA	Yes	No
AoO_V21I7_05	Ann. Oncol.	0	2010	80	Lymph.	Myel.	RCT(phase III)	NA	Yes	No	Yes	parametric	Stud.	Yes	Yes	NA	NA	No	No risk factors	Yes	Yes	No
AoO_V22I5_01	Ann. Oncol.	0	2011	720	Lu.(SC)	NA	RCT(phase III)	NA	Yes	No	Yes	parametric	Logistic regression	No	Yes	NA	NA	No	No risk factors	NA	Yes	No
AoO_V23I6_18V	Ann. Oncol.	0	2012	240	Brea.	NA	RCT(phase III)	NA	Yes	No	Yes	nonparametric	Fisher e.t	Yes	Yes	Yes	Fisher e.t	No	No risk factors	No: superior	Yes	No
AoO_V20I7_03 V	Ann. Oncol.	0	2009	390	Lu.(NSC)	NA	RCT(phase III)	NA	Yes	No	Yes	parametric	Stud.	Yes	No	NA	NA	No	No risk factors	No: superior	Yes	No

## Sheet: BMJ
Reference Article	Journal	Selection Aurélie	Year of publication	Number of patients included	Cancer studied	Cancer studied (2)	Type of study	Phase II-Plan	P.O. described in Methods	Search for risk factors/Comparisons	Tests described in Methods	Type of test	Name of test	Sample size calculation	S.O. for the study	Test methods = test results	Name of test	Significant results for P.O.	Significant results for risk factors/comparisons	N included= NNT calculation	Concordant conclusion on the P.O. or risk factors	Conclusion on the S.O.
BMJ_2009_01	BMJ	0	2009	33533	All	NA	OBS	NA	No	Yes	Yes	parametric	Poi. regr	No	No	NA	NA	No P.O.	No	NA	Yes	No
BMJ_2009_02	BMJ	0	2009	4439	Cerv.	NA	RCT	NA	Yes	No	Yes	parametric	Poi. regr	Yes	Yes	NA	NA	Yes	No risk factors	No: inferior	Yes	No
BMJ_2009_03	BMJ	0	2009	269	All	NA	RCT	NA	Yes	No	Yes	parametric	Linear regression	Yes	Yes	Yes	Linear regression	Yes	No risk factors	Yes	Yes	No
BMJ_2009_04	BMJ	0	2009	11901	Cerv.	NA	OBS	NA	No	Yes	Yes	parametric	Logistic regression	No	No	Yes	Logistic regression	No P.O.	Yes	NA	Yes	No
BMJ_2009_05	BMJ	0	2009	1690	All	NA	OBS	NA	No	Yes	Yes	parametric	Logistic regression	No	No	Yes	Logistic regression	No P.O.	Yes	NA	Yes	No
BMJ_2009_06	BMJ	0	2009	2137	Pros.	NA	OBS	NA	No	Yes	Yes	parametric	Logistic regression	No	No	Yes	Logistic regression	No P.O.	Yes	NA	Yes	No
BMJ_2009_07	BMJ	0	2009	1272	Ova.	NA	OBS	NA	No	Yes	Yes	parametric	Logistic regression	No	No	NA	NA	No P.O.	Yes	NA	Yes	No
BMJ_2009_08	BMJ	0	2009	2282	Cerv.	NA	OBS	NA	No	Yes	Yes	parametric	Linear regression	No	No	NA	NA	No P.O.	Yes	NA	Yes	No
BMJ_2009_09	BMJ	0	2009	871	Esoph.	NA	OBS	NA	No	Yes	Yes	parametric	Logistic regression	No	No	Yes	Logistic regression	No P.O.	Yes	NA	Yes	No
BMJ_2010_01	BMJ	0	2010	572	Col-rect	NA	RCT	NA	Yes	No	Yes	parametric	Chi2	Yes	Yes	NA	NA	Yes	No risk factors	No: superior	Yes	No
BMJ_2010_02	BMJ	0	2010	2496	Col-rect	NA	OBS	NA	No	Yes	Yes	parametric	Logistic regression	No	No	NA	NA	No P.O.	Yes	NA	Yes	No
BMJ_2010_03	BMJ	0	2010	6308	Brea.	NA	OBS	NA	No	Yes	Yes	parametric	Poi. regr	No	No	NA	NA	No P.O.	No	NA	Yes	No
BMJ_2010_04	BMJ	0	2010	8173	All	NA	OBS	NA	No	Yes	Yes	parametric	Poi. regr	No	No	NA	NA	No P.O.	Yes	NA	Yes	No
BMJ_2010_05	BMJ	0	2010	120	Brea.	NA	RCT	NA	Yes	No	Yes	nonparametric	Fisher e.t	No	Yes	NA	NA	Yes	No risk factors	NA	Yes	No
BMJ_2010_06	BMJ	0	2010	2366	Oth	NA	OBS	NA	No	Yes	Yes	parametric	Logistic regression	No	No	NA	NA	No P.O.	Yes	NA	Yes	No
BMJ_2010_07	BMJ	0	2010	28073	Cerv.	NA	OBS	NA	No	Yes	Yes	parametric	Chi2	No	No	Yes	Chi2	No P.O.	Yes	NA	Yes	No
BMJ_2010_08	BMJ	0	2010	6985	All	NA	OBS	NA	No	Yes	Yes	parametric	Logistic regression	No	No	NA	NA	No P.O.	No	NA	Yes	No
BMJ_2010_09	BMJ	0	2010	93363	Esoph.	NA	OBS	NA	No	Yes	Yes	parametric	Logistic regression	No	No	NA	NA	No P.O.	Yes	NA	Yes	No
BMJ_2010_10	BMJ	0	2010	35171	Pros.	NA	OBS	NA	No	Yes	Yes	parametric	Logistic regression	No	No	Yes	Logistic regression	No P.O.	Yes	NA	Yes	No
BMJ_2010_11	BMJ	0	2010	1167	Pros.	NA	OBS	NA	No	Yes	Yes	parametric	Logistic regression	No	No	Yes	Logistic regression	No P.O.	Yes	NA	Yes	No
BMJ_2010_12	BMJ	0	2010	314	Cerv.	NA	RCT	NA	Yes	No	Yes	parametric	Chi2	Yes	No	Yes	Chi2	Yes	No risk factors	No: superior	Yes	No
BMJ_2010_13	BMJ	0	2010	58076	Cerv.	NA	RCT	NA	Yes	No	Yes	parametric	Poi. regr	Yes	No	NA	NA	Yes	No risk factors	Yes	Yes	No
BMJ_2010_14	BMJ	0	2010	564821	Col-rect	Brea.	OBS	NA	No	Yes	Yes	parametric	Logistic regression	No	No	NA	NA	No P.O.	Yes	NA	Yes	No
BMJ_2010_15	BMJ	0	2010	16919	Blad.	NA	OBS	NA	No	Yes	Yes	parametric	Logistic regression	No	No	Yes	Logistic regression	No P.O.	Yes	NA	Yes	No
BMJ_2011_01	BMJ	0	2011	1018	All	NA	OBS	NA	No	Yes	Yes	parametric	Logistic regression	No	No	Yes	Logistic regression	No P.O.	Yes	NA	Yes	No
BMJ_2011_02	BMJ	0	2011	7548	All	NA	OBS	NA	No	Yes	Yes	parametric	Logistic regression	No	No	NA	NA	No P.O.	No	NA	No	No
BMJ_2011_03	BMJ	0	2011	160	Brea.	NA	RCT	NA	Yes	No	Yes	parametric	Logistic regression	Yes	Yes	Yes	Logistic regression	No	No risk factors	Yes	Yes	No
BMJ_2011_04	BMJ	0	2011	200	Pros.	NA	RCT	NA	Yes	No	Yes	nonparametric	Wilcoxon (Kruskal-W)	Yes	Yes	NA	NA	Yes	No risk factors	Yes	Yes	No
BMJ_2011_05	BMJ	0	2011	28	Col-rect	NA	OBS	NA	No	Yes	Yes	parametric	Chi2	No	No	Yes	Chi2	No P.O.	Yes	NA	Yes	No
BMJ_2011_06	BMJ	0	2011	1930	Brea.	NA	OBS	NA	No	Yes	Yes	parametric	Logistic regression	No	No	Yes	Logistic regression	No P.O.	Yes	NA	Yes	No
BMJ_2011_07	BMJ	0	2011	246469	Col-rect	NA	OBS	NA	No	Yes	Yes	parametric	Logistic regression	No	No	NA	NA	No P.O.	Yes	NA	Yes	No
BMJ_2012_01	BMJ	0	2012	2185	Cerv.	NA	OBS	NA	No	Yes	Yes	parametric	binomial test	No	No	NA	NA	No P.O.	Yes	NA	Yes	No
BMJ_2012_02	BMJ	0	2012	55297	Brea.	NA	OBS	NA	No	Yes	Yes	parametric	Logistic regression	No	No	NA	NA	No P.O.	Yes	NA	Yes	No
BMJ_2012_03	BMJ	0	2012	28963	All	NA	OBS	NA	No	Yes	Yes	parametric	Poi. regr	No	No	NA	NA	No P.O.	No	NA	Yes	No
BMJ_2012_04	BMJ	0	2012	18441	Cerv.	NA	OBS	NA	No	Yes	Yes	parametric	Chi2	No	No	Yes	Chi2	No P.O.	Yes	NA	Yes	No
BMJ_2012_05	BMJ	0	2012	1230	Cerv.	NA	OBS	NA	No	Yes	Yes	parametric	Logistic regression	No	No	NA	NA	No P.O.	Yes	NA	Yes	No
BMJ_2012_06	BMJ	0	2012	1147	Pros.	NA	OBS	NA	No	Yes	Yes	parametric	Logistic regression	Yes	No	NA	NA	No P.O.	Yes	NA	Yes	No
BMJ_2012_07	BMJ	0	2012	7075	Blad.	NA	OBS	NA	No	Yes	Yes	parametric	Logistic regression	No	No	NA	NA	No P.O.	Yes	NA	Yes	No
BMJ_2013_01	BMJ	0	2013	10900000	All	NA	OBS	NA	No	Yes	Yes	parametric	Poi. regr	No	No	NA	NA	No P.O.	Yes	NA	Yes	No
BMJ_2013_02	BMJ	0	2013	317569	Col-rect	Esoph.	OBS	NA	No	Yes	Yes	parametric	Logistic regression	No	No	NA	NA	No P.O.	No	NA	Yes	No
BMJ_2013_03	BMJ	0	2013	57763	Brea.	NA	OBS	NA	No	Yes	Yes	parametric	Poi. regr	No	No	NA	NA	No P.O.	Yes	NA	Yes	No
BMJ_2013_04	BMJ	0	2013	2411	Brea.	NA	OBS	NA	No	Yes	Yes	parametric	Logistic regression	No	No	Yes	Logistic regression	No P.O.	Yes	NA	Yes	No
BMJ_2013_05	BMJ	0	2013	160406	Pros.	NA	OBS	NA	No	Yes	Yes	parametric	Logistic regression	No	No	NA	NA	No P.O.	Yes	NA	Yes	No
BMJ_2014_01	BMJ	0	2014	386	All	NA	OBS	NA	No	Yes	Yes	parametric	Linear regression	No	No	NA	NA	No P.O.	Yes	NA	Yes	No
BMJ_2014_02	BMJ	0	2014	108353	Cerv.	NA	OBS	NA	No	Yes	Yes	parametric	Logistic regression	No	No	NA	NA	No P.O.	Yes	NA	Yes	No
BMJ_2014_03	BMJ	0	2014	399067	Col-rect	NA	OBS	NA	No	Yes	Yes	parametric	Logistic regression	No	No	NA	NA	No P.O.	Yes	NA	Yes	No
BMJ_2014_04	BMJ	0	2014	329	Col-rect	NA	RCT	NA	Yes	No	Yes	parametric	Linear regression	Yes	Yes	NA	NA	Yes	No risk factors	No: superior	Yes	No

## Sheet: Bjc
Reference Article	Journal	Selection Aurélie	Year of publication	Number of patients included	Cancer studied	Cancer studied (2)	Type of study	Phase II-Plan	P.O. described in Methods	Search for risk factors/Comparisons	Tests described in Methods	Type of test	Name of test	Sample size calculation	S.O. for the study	Test methods = test results	Name of test	Significant results for P.O.	Significant results for risk factors/comparisons	N included= NNT calculation	Concordant conclusion on the P.O. or risk factors	Conclusion on the S.O.
Bjc_V100I5_01	Br. J. Cancer	0	2009	169556	Brea.	NA	OBS	NA	No	Yes	Yes	parametric	Logistic regression	No	No	NA	NA	No P.O.	Yes	NA	Yes	No
Bjc_V100I5_02	Br. J. Cancer	0	2009	1102	Esoph.	NA	OBS	NA	No	Yes	Yes	parametric	Logistic regression	No	No	NA	NA	No P.O.	Yes	NA	Yes	No
Bjc_V100I5_03	Br. J. Cancer	0	2009	52	Stom.	NA	OBS	NA	No	Yes	Yes	parametric	Stud.	No	No	NA	NA	No P.O.	Yes	NA	Yes	No
Bjc_V100I5_04	Br. J. Cancer	0	2009	1076	Brea.	NA	OBS	NA	No	Yes	Yes	parametric	Logistic regression	No	No	NA	NA	No P.O.	Yes	NA	Yes	No
Bjc_V100I5_05	Br. J. Cancer	0	2009	57	Brea.	NA	OBS	NA	No	Yes	Yes	parametric	Chi2	No	No	NA	NA	No P.O.	Yes	NA	Yes	No
Bjc_V100I5_06	Br. J. Cancer	0	2009	564	Brea.	NA	OBS	NA	No	Yes	Yes	parametric	Logistic regression	No	No	NA	NA	No P.O.	Yes	NA	Yes	No
Bjc_V100I5_07	Br. J. Cancer	0	2009	173572	Leuk.	MDS	OBS	NA	No	Yes	Yes	parametric	Logistic regression	No	No	NA	NA	No P.O.	Yes	NA	Yes	No
Bjc_V100I5_08	Br. J. Cancer	0	2009	78140	ORL	NA	OBS	NA	No	Yes	Yes	parametric	Poi. regr	No	No	NA	NA	No P.O.	Yes	NA	Yes	No
Bjc_V100I5_09	Br. J. Cancer	0	2009	3172	Blad.	NA	OBS	NA	No	Yes	Yes	parametric	Logistic regression	No	No	Yes	Logistic regression	No P.O.	Yes	NA	Yes	No
Bjc_V100I7_01	Br. J. Cancer	0	2009	1289	Brea.	NA	OBS	NA	No	Yes	Yes	parametric	Logistic regression	No	No	Yes	Logistic regression	No P.O.	Yes	NA	Yes	No
Bjc_V100I7_02	Br. J. Cancer	0	2009	73	Lu.(NSC)	NA	OBS	NA	No	Yes	Yes	parametric	Logistic regression	No	No	Yes	Logistic regression	No P.O.	Yes	NA	Yes	No
Bjc_V100I8_01	Br. J. Cancer	0	2009	455	Col-rect	NA	OBS	NA	No	Yes	Yes	parametric	Logistic regression	No	No	Yes	Logistic regression	No P.O.	Yes	NA	Yes	No
Bjc_V100I12_03	Br. J. Cancer	0	2009	42	Test.	NA	OBS	NA	No	Yes	Yes	nonparametric	Wilcoxon (Kruskal-W)	No	No	Yes	Wilcoxon (Kruskal-W)	No P.O.	Yes	NA	Yes	No
Bjc_V101I2_01	Br. J. Cancer	0	2009	11355	Col-rect	NA	OBS	NA	No	Yes	Yes	parametric	Logistic regression	No	No	Yes	Logistic regression	No P.O.	Yes	NA	Yes	No
Bjc_V101I3_02	Br. J. Cancer	0	2009	149	Brea.	NA	OBS	NA	No	Yes	Yes	nonparametric	Fisher e.t	No	No	Yes	Fisher e.t	No P.O.	Yes	NA	Yes	No
Bjc_V101I4_01	Br. J. Cancer	0	2009	309	All	NA	OBS	NA	No	Yes	Yes	parametric	Pearson correlation	No	No	NA	NA	No P.O.	Yes	NA	Yes	No
Bjc_V101I4_03	Br. J. Cancer	0	2009	51	Lymph.	NA	OBS	NA	No	Yes	Yes	parametric	Linear regression	No	No	Yes	Linear regression	No P.O.	Yes	NA	Yes	No
Bjc_V101I5_03	Br. J. Cancer	0	2009	246	All	NA	OBS	NA	No	Yes	Yes	parametric	Chi2	No	No	Yes	Chi2	No P.O.	Yes	NA	Yes	No
Bjc_V101I6_01	Br. J. Cancer	0	2009	18159	Brea.	NA	OBS	NA	No	Yes	Yes	parametric	Logistic regression	No	No	NA	NA	No P.O.	Yes	NA	Yes	No
Bjc_V101I6_04	Br. J. Cancer	0	2009	34923	Lu	NA	OBS	NA	No	Yes	Yes	parametric	Logistic regression	No	No	NA	NA	No P.O.	Yes	NA	Yes	No
Bjc_V102I1_02	Br. J. Cancer	0	2010	36	Esoph.	NA	OBS	NA	No	Yes	Yes	parametric	ANOVA	No	No	NA	NA	No P.O.	Yes	NA	Yes	No
Bjc_V102I2_01	Br. J. Cancer	0	2010	1866	Pros.	NA	OBS	NA	No	Yes	Yes	parametric	Logistic regression	No	No	NA	NA	No P.O.	Yes	NA	Yes	No
Bjc_V102I5_01	Br. J. Cancer	0	2010	5911	Brea.	NA	OBS	NA	No	Yes	Yes	parametric	Logistic regression	No	No	NA	NA	No P.O.	Yes	NA	Yes	No
Bjc_V102I6_02	Br. J. Cancer	0	2010	1545	All	NA	OBS	NA	No	Yes	Yes	parametric	Logistic regression	No	No	NA	NA	No P.O.	Yes	NA	Yes	No
Bjc_V102I7_01	Br. J. Cancer	0	2010	145662	Brea.	Col-rect	OBS	NA	No	Yes	Yes	parametric	Logistic regression	No	No	Yes	Logistic regression	No P.O.	Yes	NA	Yes	No
Bjc_V102I9_01	Br. J. Cancer	0	2010	330	Pros.	NA	OBS	NA	No	Yes	Yes	parametric	Logistic regression	No	No	Yes	Logistic regression	No P.O.	Yes	NA	Yes	No
Bjc_V103I9_01	Br. J. Cancer	0	2010	99	Brea.	NA	OBS	NA	No	Yes	Yes	parametric	Logistic regression	No	No	Yes	Logistic regression	No P.O.	Yes	NA	Yes	No
Bjc_V103I10_03	Br. J. Cancer	0	2010	120	Mel.	NA	OBS	NA	No	Yes	Yes	parametric	Linear regression	No	No	Yes	Linear regression	No P.O.	Yes	NA	Yes	No
Bjc_V103I10_04	Br. J. Cancer	0	2010	85374	Col-rect	NA	OBS	NA	No	Yes	Yes	parametric	Logistic regression	No	No	Yes	Logistic regression	No P.O.	Yes	NA	Yes	No
Bjc_V103I12_01	Br. J. Cancer	0	2010	1066	All	NA	OBS	NA	No	Yes	Yes	parametric	Logistic regression	No	No	Yes	Logistic regression	No P.O.	Yes	NA	Yes	No
Bjc_V104I1_07	Br. J. Cancer	0	2011	400	Col-rect	NA	OBS	NA	No	Yes	Yes	nonparametric	Fisher e.t	Yes	No	NA	NA	No P.O.	Yes	Yes	Yes	No
Bjc_V104I3_04	Br. J. Cancer	0	2011	3343	Brea.	NA	OBS	NA	No	Yes	Yes	parametric	Logistic regression	No	No	NA	NA	No P.O.	Yes	NA	Yes	No
Bjc_V104I5_02	Br. J. Cancer	0	2011	77	Leuk.	NA	OBS	NA	No	Yes	Yes	parametric	Chi2	No	No	Yes	Chi2	No P.O.	Yes	NA	Yes	No
Bjc_V104I6_02	Br. J. Cancer	0	2011	1498	All	NA	OBS	NA	No	Yes	Yes	parametric	Logistic regression	No	No	Yes	Logistic regression	No P.O.	Yes	NA	Yes	No
Bjc_V104I8_01	Br. J. Cancer	0	2011	910	All	NA	OBS	NA	No	Yes	Yes	parametric	Logistic regression	No	No	Yes	Logistic regression	No P.O.	Yes	NA	Yes	No
Bjc_V104I11_02	Br. J. Cancer	0	2011	496	Col-rect	NA	OBS	NA	No	Yes	Yes	parametric	Linear regression	No	No	NA	NA	No P.O.	Yes	NA	Yes	No
Bjc_V104I11_05	Br. J. Cancer	0	2011	10202	Lu	NA	OBS	NA	No	Yes	Yes	parametric	Logistic regression	No	No	Yes	Logistic regression	No P.O.	Yes	NA	Yes	No
Bjc_V105I1_02	Br. J. Cancer	0	2011	5081	Stom.	NA	OBS	NA	No	Yes	Yes	parametric	Logistic regression	No	No	NA	NA	No P.O.	Yes	NA	Yes	No
Bjc_V105I1_04	Br. J. Cancer	0	2011	212	Ova.	NA	OBS	NA	No	Yes	Yes	nonparametric	Wilcoxon (Kruskal-W)	No	No	NA	NA	No P.O.	Yes	NA	Yes	No
Bjc_V105I5_03	Br. J. Cancer	0	2011	861	All	NA	OBS	NA	No	Yes	Yes	parametric	Logistic regression	No	No	NA	NA	No P.O.	Yes	NA	Yes	No
Bjc_V105I6_02	Br. J. Cancer	0	2011	960	Endom.	Cerv.	OBS	NA	No	Yes	Yes	parametric	Logistic regression	No	No	NA	NA	No P.O.	Yes	NA	Yes	No
Bjc_V105I7_01	Br. J. Cancer	0	2011	369	ORL	NA	OBS	NA	No	Yes	Yes	parametric	Logistic regression	No	No	Yes	Logistic regression	No P.O.	Yes	NA	Yes	No
Bjc_V105I8_01	Br. J. Cancer	0	2011	483	Col-rect	NA	OBS	NA	No	Yes	Yes	parametric	Pearson correlation	No	No	Yes	Pearson correlation	No P.O.	Yes	NA	Yes	No
Bjc_V105I9_05	Br. J. Cancer	0	2011	164	Vag./vul.	NA	OBS	NA	No	Yes	Yes	parametric	Logistic regression	No	No	Yes	Logistic regression	No P.O.	Yes	NA	Yes	No
Bjc_V105I12_01	Br. J. Cancer	0	2011	3850	All	NA	OBS	NA	No	Yes	Yes	parametric	Linear regression	No	No	Yes	Linear regression	No P.O.	Yes	NA	Yes	No
Bjc_V106I2_01	Br. J. Cancer	0	2012	657	Col-rect	NA	OBS	NA	No	Yes	Yes	nonparametric	Wilcoxon (Kruskal-W)	No	No	Yes	Wilcoxon (Kruskal-W)	Yes	No risk factors	NA	Yes	No
Bjc_V106I3_03	Br. J. Cancer	0	2012	405	Lu	NA	OBS	NA	No	Yes	Yes	parametric	Logistic regression	No	No	NA	NA	No P.O.	Yes	NA	Yes	No
Bjc_V106I3_05	Br. J. Cancer	0	2012	169	Pros.	NA	OBS	NA	No	Yes	Yes	parametric	Logistic regression	No	No	NA	NA	No P.O.	Yes	NA	Yes	No
Bjc_V106I6_02	Br. J. Cancer	0	2012	120	Brea.	NA	OBS	NA	No	Yes	Yes	parametric	Linear regression	Yes	No	Yes	Linear regression	No P.O.	Yes	NA	Yes	No
Bjc_V106I8_01	Br. J. Cancer	0	2012	139374	Brea.	NA	OBS	NA	No	Yes	Yes	parametric	Poi. regr	No	No	NA	NA	No P.O.	Yes	NA	Yes	No
Bjc_V106I12_01	Br. J. Cancer	0	2012	20094	Pancr.	NA	OBS	NA	No	Yes	Yes	parametric	Logistic regression	No	No	NA	NA	NA	Yes	NA	Yes	No
Bjc_V107I1_02	Br. J. Cancer	0	2012	110	Brea.	NA	OBS	NA	No	Yes	Yes	parametric	Logistic regression	No	No	NA	NA	No P.O.	No	NA	Yes	No
Bjc_V107I1_05	Br. J. Cancer	0	2012	176505	Brea.	NA	OBS	NA	No	Yes	Yes	parametric	Chi2	No	No	Yes	Chi2	No P.O.	Yes	NA	Yes	No
Bjc_V107I2_01	Br. J. Cancer	0	2012	2505	All	NA	OBS	NA	No	Yes	Yes	parametric	Logistic regression	No	No	Yes	Logistic regression	No P.O.	Yes	NA	Yes	No
Bjc_V107I2_03	Br. J. Cancer	0	2012	265	Brea.	NA	OBS	NA	No	Yes	Yes	parametric	Logistic regression	No	No	Yes	Logistic regression	No P.O.	No	NA	Yes	No
Bjc_V107I5_05	Br. J. Cancer	0	2012	24180	Col-rect	NA	OBS	NA	No	Yes	Yes	parametric	Logistic regression	No	No	NA	NA	No P.O.	Yes	NA	Yes	No
Bjc_V107I6_01	Br. J. Cancer	0	2012	413	Leuk.	NA	OBS	NA	No	Yes	Yes	parametric	Logistic regression	No	No	Yes	Logistic regression	No P.O.	Yes	NA	Yes	No
Bjc_V107I6_03	Br. J. Cancer	0	2012	210	Brea.	NA	OBS	NA	No	Yes	Yes	parametric	Logistic regression	No	No	NA	NA	No P.O.	Yes	NA	Yes	No
Bjc_V107I6_04	Br. J. Cancer	0	2012	234	Col-rect	NA	OBS	NA	No	Yes	Yes	parametric	Logistic regression	No	No	Yes	Logistic regression	No P.O.	Yes	NA	Yes	No
Bjc_V107I8_01	Br. J. Cancer	0	2012	639064	All	NA	OBS	NA	No	Yes	Yes	parametric	Logistic regression	No	No	NA	NA	No P.O.	Yes	NA	Yes	No
Bjc_V107I8_02	Br. J. Cancer	0	2012	692	Brea.	NA	OBS	NA	No	Yes	Yes	parametric	Ka.	No	No	Yes	Ka.	No P.O.	Yes	NA	Yes	No
Bjc_V108I1_04	Br. J. Cancer	0	2013	40348	Esoph.	Stom.	OBS	NA	No	Yes	Yes	parametric	Logistic regression	No	No	NA	NA	No P.O.	Yes	NA	Yes	No
Bjc_V108I2_02	Br. J. Cancer	0	2013	1895	Brea.	NA	OBS	NA	No	Yes	Yes	parametric	Logistic regression	No	No	NA	NA	No P.O.	Yes	NA	Yes	No
Bjc_V108I2_03	Br. J. Cancer	0	2013	19079	All	NA	OBS	NA	No	Yes	Yes	parametric	Logistic regression	Yes	No	NA	NA	No P.O.	Yes	NA	Yes	No
Bjc_V108I4_01	Br. J. Cancer	0	2013	2024	All	NA	OBS	NA	No	Yes	Yes	parametric	ANOVA	No	No	NA	NA	No P.O.	Yes	NA	Yes	No
Bjc_V108I5_01	Br. J. Cancer	0	2013	91	Test.	NA	OBS	NA	No	Yes	Yes	parametric	Logistic regression	No	No	Yes	Logistic regression	No P.O.	Yes	NA	Yes	No
Bjc_V108I5_04	Br. J. Cancer	0	2013	61	Kid.	NA	OBS	NA	No	Yes	Yes	parametric	Logistic regression	No	No	NA	NA	No P.O.	Yes	NA	Yes	No
Bjc_V108I5_05	Br. J. Cancer	0	2013	243	Brea.	NA	OBS	NA	No	Yes	Yes	parametric	Linear regression	No	No	NA	NA	No P.O.	Yes	NA	Yes	No
Bjc_V108I6_01	Br. J. Cancer	0	2013	550	All	NA	OBS	NA	No	Yes	Yes	parametric	GLM	No	No	NA	NA	No P.O.	Yes	NA	Yes	No
Bjc_V108I7_01	Br. J. Cancer	0	2013	486	All	NA	OBS	NA	No	Yes	Yes	parametric	Chi2	No	No	Yes	Chi2	No P.O.	Yes	NA	Yes	No
Bjc_V108I8_01	Br. J. Cancer	0	2013	120	Brea.	NA	OBS	NA	No	Yes	Yes	parametric	Chi2	No	No	NA	NA	No P.O.	Yes	NA	Yes	No
Bjc_V108I9_05	Br. J. Cancer	0	2013	240	Pros.	NA	OBS	NA	No	Yes	Yes	parametric	Chi2	No	No	Yes	Chi2	No P.O.	Yes	NA	Yes	No
Bjc_V108I9_06	Br. J. Cancer	0	2013	5920	Pros.	NA	OBS	NA	No	Yes	Yes	parametric	Logistic regression	No	No	Yes	Logistic regression	No P.O.	Yes	NA	Yes	No
Bjc_V108I10_01	Br. J. Cancer	0	2013	69	All	NA	OBS	NA	No	Yes	Yes	parametric	Chi2	No	No	NA	NA	No P.O.	Yes	NA	Yes	No
Bjc_V108I10_02	Br. J. Cancer	0	2013	519	All	NA	OBS	NA	No	Yes	Yes	parametric	Logistic regression	No	No	Yes	Logistic regression	No P.O.	Yes	NA	Yes	No
Bjc_V108I10_03	Br. J. Cancer	0	2013	255	All	NA	OBS	NA	No	Yes	Yes	parametric	Logistic regression	Yes	No	NA	NA	No P.O.	Yes	No: superior	Yes	No
Bjc_V108I10_04	Br. J. Cancer	0	2013	1117	Pros.	NA	OBS	NA	No	Yes	Yes	parametric	Chi2	No	No	NA	NA	No P.O.	Yes	NA	Yes	No
Bjc_V109I1_03	Br. J. Cancer	0	2013	615	Test.	NA	OBS	NA	No	Yes	Yes	parametric	Logistic regression	Yes	No	NA	NA	No P.O.	Yes	NA	Yes	No
Bjc_V109I3_05	Br. J. Cancer	0	2013	160	Pros.	NA	OBS	NA	No	Yes	Yes	parametric	Logistic regression	Yes	No	NA	NA	No P.O.	Yes	Yes	Yes	No
Bjc_V109I4_02	Br. J. Cancer	0	2013	911	Ova.	Cerv.	OBS	NA	No	Yes	Yes	parametric	Chi2	No	No	Yes	Chi2	No P.O.	Yes	NA	Yes	No
Bjc_V109I5_01	Br. J. Cancer	0	2013	3233	Cerv.	NA	OBS	NA	No	Yes	Yes	parametric	Poi. regr	No	No	NA	NA	No P.O.	Yes	NA	Yes	No
Bjc_V109I5_05	Br. J. Cancer	0	2013	1624	Brea.	NA	OBS	NA	No	Yes	Yes	parametric	Logistic regression	No	No	NA	NA	No P.O.	Yes	NA	Yes	No
Bjc_V109I6_01	Br. J. Cancer	0	2013	552	Brea.	NA	OBS	NA	No	Yes	Yes	parametric	Logistic regression	No	No	NA	NA	No P.O.	Yes	NA	Yes	No
Bjc_V109I6_02	Br. J. Cancer	0	2013	2369	Col-rect	NA	OBS	NA	No	Yes	Yes	parametric	Logistic regression	No	No	Yes	Logistic regression	No P.O.	Yes	NA	Yes	No
Bjc_V109I6_03	Br. J. Cancer	0	2013	68	Brea.	NA	OBS	NA	No	Yes	Yes	parametric	Stud.	No	No	NA	NA	No P.O.	Yes	NA	Yes	No
Bjc_V109I6_06	Br. J. Cancer	0	2013	541	Cerv.	Endom.	OBS	NA	No	Yes	Yes	parametric	Logistic regression	No	No	Yes	Logistic regression	No P.O.	Yes	NA	Yes	No
Bjc_V109I8_01	Br. J. Cancer	0	2013	131754	All	NA	OBS	NA	No	Yes	Yes	parametric	Logistic regression	No	No	Yes	Logistic regression	No P.O.	Yes	NA	Yes	No
Bjc_V109I8_02	Br. J. Cancer	0	2013	3463	Brea.	NA	OBS	NA	No	Yes	Yes	parametric	Chi2	No	No	NA	NA	No P.O.	Yes	NA	Yes	No
Bjc_V109I8_03	Br. J. Cancer	0	2013	1001	Pros.	NA	OBS	NA	No	Yes	Yes	parametric	Logistic regression	No	No	NA	NA	No P.O.	Yes	NA	Yes	No
Bjc_V109I11_03	Br. J. Cancer	0	2013	518	Brea.	NA	OBS	NA	No	Yes	Yes	nonparametric	Wilcoxon (Kruskal-W)	No	No	NA	NA	No P.O.	Yes	NA	Yes	No
Bjc_V110I1_03	Br. J. Cancer	0	2014	6965	All	NA	OBS	NA	No	Yes	Yes	parametric	Logistic regression	No	No	Yes	Logistic regression	No P.O.	Yes	NA	Yes	No
Bjc_V110I3_04	Br. J. Cancer	0	2014	800	Brea.	NA	OBS	NA	No	Yes	Yes	parametric	Logistic regression	Yes	No	Yes	Logistic regression	No P.O.	Yes	No: superior	Yes	No
Bjc_V110I4_01	Br. J. Cancer	0	2014	507	Lymph.	NA	OBS	NA	No	Yes	Yes	parametric	Logistic regression	No	No	Yes	Logistic regression	No P.O.	Yes	NA	Yes	No
Bjc_V110I4_04	Br. J. Cancer	0	2014	45705	Col-rect	NA	OBS	NA	No	Yes	Yes	parametric	Logistic regression	No	No	NA	NA	No P.O.	Yes	NA	Yes	No
Bjc_V110I5_01	Br. J. Cancer	0	2014	38826	Col-rect	NA	OBS	NA	No	Yes	Yes	parametric	Logistic regression	No	No	NA	NA	No P.O.	Yes	NA	Yes	No
Bjc_V110I5_02	Br. J. Cancer	0	2014	3850	Ova.	NA	OBS	NA	No	Yes	Yes	parametric	Logistic regression	No	No	Yes	Logistic regression	No P.O.	Yes	NA	Yes	No
Bjc_V110I5_03	Br. J. Cancer	0	2014	6481	Lu	NA	OBS	NA	No	Yes	Yes	parametric	Logistic regression	No	No	NA	NA	No P.O.	Yes	NA	Yes	No
Bjc_V110I5_04	Br. J. Cancer	0	2014	11263	Thyr.	NA	OBS	NA	No	Yes	Yes	parametric	Poi. regr	No	No	NA	NA	No P.O.	Yes	NA	Yes	No
Bjc_V110I5_08	Br. J. Cancer	0	2014	7008	Brea.	NA	OBS	NA	No	Yes	Yes	parametric	Logistic regression	No	No	NA	NA	No P.O.	Yes	NA	Yes	No
Bjc_V110I5_09	Br. J. Cancer	0	2014	119719	All	NA	OBS	NA	No	Yes	Yes	parametric	Logistic regression	No	No	NA	NA	No P.O.	Yes	NA	Yes	No
Bjc_V100I6_01	Br. J. Cancer	0	2009	4800	Ova.	NA	OBS	NA	No	Yes	Yes	parametric	Logistic regression	No	No	NA	NA	No P.O.	Yes	NA	Yes	No
Bjc_V100I6_01V	Br. J. Cancer	0	2009	255	Col-rect	NA	OBS	NA	No	Yes	Yes	nonparametric	Fisher e.t	No	No	NA	NA	No P.O.	Yes	NA	Yes	No
Bjc_V100I7_03	Br. J. Cancer	0	2009	3583	Cerv.	NA	OBS	NA	No	Yes	Yes	parametric	Logistic regression	No	No	NA	NA	No P.O.	Yes	NA	Yes	No
Bjc_V100I7_05	Br. J. Cancer	0	2009	2042	Oth	NA	OBS	NA	No	Yes	Yes	parametric	Logistic regression	No	No	NA	NA	No P.O.	Yes	NA	Yes	No
Bjc_V100I9_02	Br. J. Cancer	0	2009	2294	Esoph.	Stom.	OBS	NA	No	Yes	Yes	parametric	Logistic regression	No	No	Yes	Logistic regression	No P.O.	Yes	NA	Yes	No
Bjc_V100I9_03	Br. J. Cancer	0	2009	36268	Stom.	NA	OBS	NA	No	Yes	Yes	parametric	Poi. regr	No	No	NA	NA	No P.O.	Yes	NA	Yes	No
Bjc_V100I10_01	Br. J. Cancer	0	2009	409	Brea.	NA	OBS	NA	No	Yes	Yes	parametric	Logistic regression	No	No	NA	NA	No P.O.	No	NA	No	No
Bjc_V100I10_04	Br. J. Cancer	0	2009	1380	Col-rect	NA	OBS	NA	No	Yes	Yes	parametric	Logistic regression	No	No	NA	NA	No P.O.	No	NA	Yes	No
Bjc_V100I10_02V	Br. J. Cancer	0	2009	225	Cerv.	Endom.	OBS	NA	No	Yes	Yes	nonparametric	Wilcoxon (Kruskal-W)	No	No	NA	NA	No P.O.	Yes	NA	Yes	No
Bjc_V100I11_02	Br. J. Cancer	0	2009	1418	Col-rect	NA	OBS	NA	No	Yes	Yes	parametric	Logistic regression	No	No	Yes	Logistic regression	No P.O.	Yes	NA	Yes	No
Bjc_V100I11_03	Br. J. Cancer	0	2009	7355	All	NA	OBS	NA	No	Yes	Yes	parametric	Linear regression	No	No	NA	NA	No P.O.	No	NA	Yes	No
Bjc_V100I11_06	Br. J. Cancer	0	2009	1992	Pros.	NA	OBS	NA	No	Yes	Yes	parametric	Logistic regression	No	No	NA	NA	No P.O.	Yes	NA	Yes	No
Bjc_V100I11_07	Br. J. Cancer	0	2009	57651	Cerv.	NA	OBS	NA	No	Yes	Yes	parametric	Logistic regression	No	No	NA	NA	No P.O.	Yes	NA	Yes	No
Bjc_V100I11_08	Br. J. Cancer	0	2009	320	Bile t./gallb.	NA	OBS	NA	No	Yes	Yes	parametric	Logistic regression	No	No	Yes	Logistic regression	No P.O.	Yes	NA	Yes	No
Bjc_V100I11_03V	Br. J. Cancer	0	2009	323	Ova.	NA	OBS	NA	No	Yes	Yes	nonparametric	Wilcoxon (Kruskal-W)	No	No	NA	NA	No P.O.	Yes	NA	Yes	No
Bjc_V100I12_01	Br. J. Cancer	0	2009	1817	Col-rect	NA	OBS	NA	No	Yes	Yes	parametric	Logistic regression	No	No	NA	NA	No P.O.	Yes	NA	Yes	No
Bjc_V100I12_02	Br. J. Cancer	0	2009	289	Stom.	NA	OBS	NA	No	Yes	Yes	parametric	Chi2	No	No	NA	NA	No P.O.	Yes	NA	Yes	No
Bjc_V100I12_04	Br. J. Cancer	0	2009	100	All	NA	OBS	NA	No	Yes	No	NA	NA	No	No	No	Wilcoxon (Kruskal-W)	No P.O.	Yes	NA	Yes	No
Bjc_V101I1_03	Br. J. Cancer	0	2009	370	Brea.	NA	OBS	NA	No	Yes	Yes	parametric	Logistic regression	No	No	NA	NA	No P.O.	Yes	NA	Yes	No
Bjc_V101I1_04	Br. J. Cancer	0	2009	22	Pancr.	NA	OBS	NA	No	Yes	Yes	parametric	Stud.	No	No	NA	NA	No P.O.	Yes	NA	Yes	No
Bjc_V101I1_05	Br. J. Cancer	0	2009	653	Pros.	NA	OBS	NA	No	Yes	Yes	parametric	Logistic regression	No	No	Yes	Logistic regression	No P.O.	Yes	NA	Yes	No
Bjc_V101I1_01V	Br. J. Cancer	0	2009	68	Oth	NA	OBS	NA	No	Yes	Yes	parametric	Stud.	No	No	NA	NA	No P.O.	Yes	NA	Yes	No
Bjc_V101I1_02V	Br. J. Cancer	0	2009	201	Vag./vul.	NA	OBS	NA	No	Yes	Yes	nonparametric	Fisher e.t	No	No	NA	NA	No P.O.	Yes	NA	Yes	No
Bjc_V101I3_03	Br. J. Cancer	0	2009	173	Col-rect	Stom.	OBS	NA	No	Yes	Yes	nonparametric	Wilcoxon (Kruskal-W)	Yes	No	NA	NA	No P.O.	Yes	Yes	Yes	No
Bjc_V101I3_04	Br. J. Cancer	0	2009	212	Stom.	NA	OBS	NA	No	Yes	Yes	parametric	Logistic regression	No	No	NA	NA	No P.O.	No	NA	Yes	No
Bjc_V101I3_05	Br. J. Cancer	0	2009	300	Stom.	NA	OBS	NA	No	Yes	Yes	parametric	Logistic regression	No	No	Yes	Logistic regression	No P.O.	No	NA	Yes	No
Bjc_V101I3_07	Br. J. Cancer	0	2009	701	Oth	NA	OBS	NA	No	Yes	Yes	parametric	Logistic regression	No	No	NA	NA	No P.O.	Yes	NA	Yes	No
Bjc_V101I3_08	Br. J. Cancer	0	2009	36755	Endom.	NA	OBS	NA	No	Yes	Yes	parametric	Logistic regression	No	No	NA	NA	No P.O.	Yes	NA	Yes	No
Bjc_V101I4_02V	Br. J. Cancer	0	2009	475	All	NA	OBS	NA	No	Yes	Yes	parametric	Tkram.	Yes	No	Yes	Tkram.	No P.O.	Yes	No: superior	Yes	No
Bjc_V101I5_01	Br. J. Cancer	0	2009	275	Leuk.	NA	OBS	NA	No	Yes	Yes	parametric	Logistic regression	No	No	Yes	Logistic regression	No P.O.	Yes	NA	Yes	No
Bjc_V101I5_02	Br. J. Cancer	0	2009	20000	Cerv.	NA	OBS	NA	No	Yes	Yes	parametric	Logistic regression	No	No	NA	NA	No P.O.	Yes	NA	Yes	No
Bjc_V101I6_02	Br. J. Cancer	0	2009	308	Col-rect	NA	OBS	NA	No	Yes	Yes	parametric	GLM	No	No	NA	NA	No P.O.	Yes	NA	Yes	No
Bjc_V101I6_03	Br. J. Cancer	0	2009	118	Col-rect	NA	OBS	NA	No	Yes	Yes	parametric	Logistic regression	No	No	NA	NA	No P.O.	No	NA	Yes	No
Bjc_V101I7_02	Br. J. Cancer	0	2009	32028	Brea.	NA	OBS	NA	No	Yes	Yes	parametric	Logistic regression	No	No	NA	NA	No P.O.	Yes	NA	Yes	No
Bjc_V101I7_03	Br. J. Cancer	0	2009	1251	ORL	NA	OBS	NA	No	Yes	Yes	parametric	Logistic regression	No	No	NA	NA	No P.O.	Yes	NA	Yes	No
Bjc_V101I9_01	Br. J. Cancer	0	2009	5552	Cerv.	NA	OBS	NA	No	Yes	Yes	parametric	Logistic regression	No	No	NA	NA	No P.O.	Yes	NA	Yes	No
Bjc_V101I10_01	Br. J. Cancer	0	2009	10000000	Pancr.	NA	OBS	NA	No	Yes	Yes	parametric	Poi. regr	No	No	NA	NA	No P.O.	Yes	NA	Yes	No
Bjc_V101I11_01	Br. J. Cancer	0	2009	3047	Brea.	NA	OBS	NA	No	Yes	Yes	parametric	Chi2	No	No	NA	NA	No P.O.	Yes	NA	Yes	No
Bjc_V101I11_03	Br. J. Cancer	0	2009	21334	Pros.	NA	OBS	NA	No	Yes	Yes	parametric	Logistic regression	No	No	Yes	Logistic regression	No P.O.	Yes	NA	Yes	No
Bjc_V102I1_01	Br. J. Cancer	0	2010	58549	Sarc.	NA	OBS	NA	No	Yes	Yes	parametric	Logistic regression	No	No	NA	NA	No P.O.	Yes	NA	Yes	No
Bjc_V102I1_05	Br. J. Cancer	0	2010	6629	Brea.	NA	OBS	NA	No	Yes	Yes	parametric	Poi. regr	No	No	NA	NA	No P.O.	Yes	NA	Yes	No
Bjc_V102I1_06	Br. J. Cancer	0	2010	182057	Brea.	NA	OBS	NA	No	Yes	Yes	parametric	Poi. regr	No	No	Yes	Logistic regression	No P.O.	Yes	NA	Yes	No
Bjc_V102I1_01V	Br. J. Cancer	0	2010	733	Lu	NA	OBS	NA	No	Yes	Yes	parametric	ANOVA	No	No	NA	NA	No P.O.	Yes	NA	Yes	No
Bjc_V102I2_02	Br. J. Cancer	0	2010	418	Oth	NA	OBS	NA	No	Yes	Yes	parametric	Logistic regression	No	No	NA	NA	No P.O.	Yes	NA	Yes	No
Bjc_V102I3_02	Br. J. Cancer	0	2010	5840	Oth	NA	OBS	NA	No	Yes	Yes	parametric	Logistic regression	No	No	NA	NA	No P.O.	Yes	NA	Yes	No
Bjc_V102I4_02	Br. J. Cancer	0	2010	293	Esoph.	Stom.	OBS	NA	No	Yes	Yes	nonparametric	Wilcoxon (Kruskal-W)	No	No	NA	NA	No P.O.	Yes	NA	Yes	No
Bjc_V102I5_02	Br. J. Cancer	0	2010	114	Col-rect	NA	OBS	NA	No	Yes	Yes	nonparametric	Spearman test	No	No	Yes	Spearman test	No P.O.	Yes	NA	Yes	No
Bjc_V102I5_02V	Br. J. Cancer	0	2010	65	Oth	NA	OBS	NA	No	Yes	Yes	nonparametric	Wilcoxon (Kruskal-W)	No	No	Yes	Wilcoxon (Kruskal-W)	No P.O.	Yes	NA	Yes	No
Bjc_V102I6_01V	Br. J. Cancer	0	2010	1057	Ova.	NA	OBS	NA	No	Yes	Yes	parametric	binomial test	No	No	NA	NA	No P.O.	Yes	NA	Yes	No
Bjc_V102I6_02V	Br. J. Cancer	0	2010	436	Endom.	NA	OBS	NA	No	Yes	Yes	parametric	Stud.	No	No	Yes	Stud.	No P.O.	Yes	NA	Yes	No
Bjc_V102I6_04V	Br. J. Cancer	0	2010	1034	Col-rect	NA	OBS	NA	No	Yes	Yes	parametric	Logistic regression	No	No	NA	NA	No P.O.	Yes	NA	Yes	No
Bjc_V102I7_03	Br. J. Cancer	0	2010	134	Mel.	NA	OBS	NA	No	Yes	Yes	parametric	Chi2	No	No	Yes	Chi2	No P.O.	Yes	NA	Yes	No
Bjc_V102I7_05	Br. J. Cancer	0	2010	1594	Bile t./gallb.	NA	OBS	NA	No	Yes	Yes	parametric	Logistic regression	No	No	NA	NA	No P.O.	Yes	NA	Yes	No
Bjc_V102I9_02	Br. J. Cancer	0	2010	9095	Pancr.	NA	OBS	NA	No	Yes	Yes	parametric	Logistic regression	No	No	NA	NA	No P.O.	No	NA	No	No
Bjc_V102I11_01	Br. J. Cancer	0	2010	798	Brea.	NA	OBS	NA	No	Yes	Yes	parametric	Logistic regression	Yes	No	NA	NA	No P.O.	Yes	NA	Yes	No
Bjc_V102I11_02	Br. J. Cancer	0	2010	2452	Kid.	NA	OBS	NA	No	Yes	Yes	parametric	Logistic regression	No	No	NA	NA	No P.O.	Yes	NA	Yes	No
Bjc_V102I11_03	Br. J. Cancer	0	2010	899	Cerv.	NA	OBS	NA	No	Yes	Yes	parametric	Logistic regression	No	No	NA	NA	No P.O.	Yes	NA	Yes	No
Bjc_V102I11_04	Br. J. Cancer	0	2010	3983	Brain	NA	OBS	NA	No	Yes	Yes	parametric	Logistic regression	No	No	NA	NA	No P.O.	No	NA	Yes	No
Bjc_V103I1_01	Br. J. Cancer	0	2010	2623	Bile t./gallb.	NA	OBS	NA	No	Yes	Yes	parametric	Logistic regression	No	No	NA	NA	No P.O.	Yes	NA	Yes	No
Bjc_V103I1_02	Br. J. Cancer	0	2010	500	Kid.	NA	OBS	NA	No	Yes	Yes	parametric	Logistic regression	No	No	NA	NA	No P.O.	Yes	NA	Yes	No
Bjc_V103I1_04	Br. J. Cancer	0	2010	75638	Oth	NA	OBS	NA	No	Yes	Yes	parametric	Logistic regression	No	No	NA	NA	No P.O.	No	NA	Yes	No
Bjc_V103I1_05	Br. J. Cancer	0	2010	223065	Oth	NA	OBS	NA	No	Yes	Yes	parametric	Logistic regression	No	No	NA	NA	No P.O.	Yes	NA	Yes	No
Bjc_V103I3_03	Br. J. Cancer	0	2010	1393	Pros.	NA	OBS	NA	No	Yes	Yes	parametric	Logistic regression	No	No	Yes	Logistic regression	No P.O.	Yes	NA	Yes	No
Bjc_V103I4_01	Br. J. Cancer	0	2010	21715	Ova.	NA	OBS	NA	No	Yes	Yes	parametric	Logistic regression	No	No	Yes	Logistic regression	No P.O.	Yes	NA	Yes	No
Bjc_V103I4_02	Br. J. Cancer	0	2010	149	Col-rect	NA	OBS	NA	No	Yes	Yes	parametric	Logistic regression	No	No	Yes	Logistic regression	No P.O.	Yes	NA	Yes	No
Bjc_V103I5_01	Br. J. Cancer	0	2010	2575	Col-rect	NA	OBS	NA	No	Yes	Yes	parametric	Logistic regression	No	No	Yes	Logistic regression	No P.O.	No	NA	Yes	No
Bjc_V103I5_02	Br. J. Cancer	0	2010	1035	Liver	NA	OBS	NA	No	Yes	Yes	parametric	Logistic regression	No	No	Yes	Logistic regression	No P.O.	Yes	NA	Yes	No
Bjc_V103I5_03	Br. J. Cancer	0	2010	4906	Esoph.	NA	OBS	NA	No	Yes	Yes	parametric	Logistic regression	No	No	Yes	Logistic regression	No P.O.	Yes	NA	Yes	No
Bjc_V103I6_01	Br. J. Cancer	0	2010	223303	All	NA	OBS	NA	No	Yes	Yes	parametric	Logistic regression	No	No	NA	NA	No P.O.	Yes	NA	Yes	No
Bjc_V103I7_01	Br. J. Cancer	0	2010	57936	Oth	NA	OBS	NA	No	Yes	Yes	parametric	Logistic regression	No	No	NA	NA	No P.O.	No	NA	No	No
Bjc_V103I7_02	Br. J. Cancer	0	2010	29133	Liver	NA	OBS	NA	No	Yes	Yes	parametric	Logistic regression	No	No	Yes	Logistic regression	No P.O.	Yes	NA	Yes	No
Bjc_V103I7_05	Br. J. Cancer	0	2010	7381	Esoph.	NA	OBS	NA	No	Yes	Yes	parametric	Logistic regression	No	No	Yes	Logistic regression	No P.O.	No	NA	Yes	No
Bjc_V103I7_06	Br. J. Cancer	0	2010	2645	Brea.	NA	OBS	NA	No	Yes	Yes	parametric	Poi. regr	No	No	NA	NA	No P.O.	Yes	NA	Yes	No
Bjc_V103I7_07	Br. J. Cancer	0	2010	602	Thyr.	NA	OBS	NA	No	Yes	Yes	parametric	Logistic regression	No	No	NA	NA	No P.O.	Yes	NA	Yes	No
Bjc_V103I9_05	Br. J. Cancer	0	2010	872	Col-rect	NA	OBS	NA	No	Yes	Yes	parametric	Logistic regression	No	No	NA	NA	No P.O.	Yes	NA	Yes	No
Bjc_V103I11_01	Br. J. Cancer	0	2010	1391	Leuk.	NA	OBS	NA	No	Yes	Yes	parametric	Logistic regression	No	No	Yes	Logistic regression	No P.O.	No	NA	Yes	No
Bjc_V103I11_02	Br. J. Cancer	0	2010	767	Leuk.	NA	OBS	NA	No	Yes	Yes	parametric	Logistic regression	No	No	NA	NA	No P.O.	Yes	NA	Yes	No
Bjc_V103I11_03	Br. J. Cancer	0	2010	258	Lymph.	NA	OBS	NA	No	Yes	Yes	parametric	Stud.	No	No	Yes	Stud.	No P.O.	Yes	NA	Yes	No
Bjc_V103I12_01V	Br. J. Cancer	0	2010	91	Brea.	NA	OBS	NA	No	Yes	Yes	parametric	Chi2	No	No	Yes	Chi2	No P.O.	Yes	NA	Yes	No
Bjc_V104I1_01	Br. J. Cancer	0	2011	109769	Col-rect	NA	OBS	NA	No	Yes	Yes	parametric	Logistic regression	Yes	Yes	NA	NA	No P.O.	No	NA	Yes	No
Bjc_V104I1_02	Br. J. Cancer	0	2011	100000	All	NA	OBS	NA	No	Yes	Yes	parametric	binomial test	No	No	NA	NA	No P.O.	Yes	NA	Yes	No
Bjc_V104I1_03	Br. J. Cancer	0	2011	4568	Pros.	NA	OBS	NA	No	Yes	Yes	parametric	Logistic regression	No	No	NA	NA	No P.O.	Yes	NA	Yes	No
Bjc_V104I1_04	Br. J. Cancer	0	2011	1071	Stom.	NA	OBS	NA	No	Yes	Yes	parametric	Logistic regression	No	No	NA	NA	No P.O.	Yes	NA	Yes	No
Bjc_V104I1_05	Br. J. Cancer	0	2011	668	Lu	NA	OBS	NA	No	Yes	Yes	parametric	Logistic regression	No	No	NA	NA	No P.O.	Yes	NA	Yes	No
Bjc_V104I1_06	Br. J. Cancer	0	2011	11970	Thyr.	NA	OBS	NA	No	Yes	Yes	parametric	binomial test	No	No	NA	NA	No P.O.	Yes	NA	Yes	No
Bjc_V104I1_08	Br. J. Cancer	0	2011	93544	All	NA	OBS	NA	No	Yes	Yes	parametric	Logistic regression	No	No	NA	NA	No P.O.	Yes	NA	Yes	No
Bjc_V104I1_02V	Br. J. Cancer	0	2011	36484	Brea.	Col-rect	OBS	NA	No	Yes	Yes	parametric	Logistic regression	No	No	Yes	Logistic regression	No P.O.	Yes	NA	Yes	No
Bjc_V104I2_01V	Br. J. Cancer	0	2011	17	Kid.	NA	OBS	NA	No	Yes	Yes	nonparametric	Wilcoxon (Kruskal-W)	No	No	NA	NA	No P.O.	Yes	NA	Yes	No
Bjc_V104I3_02	Br. J. Cancer	0	2011	764	Leuk.	NA	OBS	NA	No	Yes	Yes	parametric	Logistic regression	No	No	Yes	Logistic regression	No P.O.	No	NA	Yes	No
Bjc_V104I3_03	Br. J. Cancer	0	2011	44	Sarc.	NA	OBS	NA	No	Yes	Yes	parametric	Stud.	No	No	NA	NA	No P.O.	Yes	NA	Yes	No
Bjc_V104I4_01V	Br. J. Cancer	0	2011	131	Brea.	NA	OBS	NA	No	Yes	Yes	parametric	Logistic regression	No	No	No	Linear regression	No P.O.	Yes	NA	Yes	No
Bjc_V104I4_02V	Br. J. Cancer	0	2011	616	Brea.	NA	OBS	NA	No	Yes	Yes	parametric	Stud.	No	No	Yes	Stud.	No P.O.	Yes	NA	Yes	No
Bjc_V104I5_01	Br. J. Cancer	0	2011	13805	Pros.	NA	OBS	NA	No	Yes	Yes	parametric	Logistic regression	No	No	Yes	Logistic regression	No P.O.	No	NA	Yes	No
Bjc_V104I5_03	Br. J. Cancer	0	2011	1473	Brea.	NA	OBS	NA	No	Yes	Yes	parametric	Logistic regression	No	No	Yes	Logistic regression	No P.O.	Yes	NA	Yes	No
Bjc_V104I6_01	Br. J. Cancer	0	2011	305	Col-rect	NA	OBS	NA	No	Yes	Yes	parametric	binomial test	Yes	No	NA	NA	No P.O.	Yes	NA	Yes	No
Bjc_V104I6_01V	Br. J. Cancer	0	2011	1410	Brea.	NA	OBS	NA	No	Yes	Yes	parametric	Logistic regression	No	No	NA	NA	No P.O.	Yes	NA	Yes	No
Bjc_V104I6_03V	Br. J. Cancer	0	2011	268	Col-rect	NA	OBS	NA	No	Yes	Yes	parametric	Logistic regression	No	No	NA	NA	No P.O.	Yes	NA	Yes	No
Bjc_V104I7_01	Br. J. Cancer	0	2011	1362	Endom.	NA	OBS	NA	No	Yes	Yes	parametric	Logistic regression	No	No	Yes	Logistic regression	No P.O.	Yes	NA	Yes	No
Bjc_V104I9_02	Br. J. Cancer	0	2011	423	Stom.	NA	OBS	NA	No	Yes	Yes	parametric	Logistic regression	No	No	Yes	Logistic regression	No P.O.	Yes	NA	Yes	No
Bjc_V104I9_04	Br. J. Cancer	0	2011	114	Cerv.	NA	OBS	NA	No	Yes	Yes	parametric	Logistic regression	No	No	NA	NA	No P.O.	Yes	NA	Yes	No
Bjc_V104I9_01V	Br. J. Cancer	0	2011	2761	Brain	NA	OBS	NA	No	Yes	Yes	parametric	Logistic regression	No	No	Yes	Logistic regression	No P.O.	Yes	NA	Yes	No
Bjc_V104I10_01V	Br. J. Cancer	0	2011	3002	Sarc.	NA	OBS	NA	No	Yes	Yes	parametric	Logistic regression	No	No	Yes	Logistic regression	No P.O.	Yes	NA	Yes	No
Bjc_V104I11_03	Br. J. Cancer	0	2011	2573	Kid.	NA	OBS	NA	No	Yes	Yes	parametric	Logistic regression	No	No	NA	NA	No P.O.	Yes	NA	Yes	No
Bjc_V105I1_03	Br. J. Cancer	0	2011	112	Brea.	NA	OBS	NA	No	Yes	Yes	parametric	Chi2	No	No	Yes	Chi2	No P.O.	Yes	NA	Yes	No
Bjc_V105I3_02	Br. J. Cancer	0	2011	450379	All	NA	OBS	NA	No	Yes	Yes	parametric	Logistic regression	No	No	NA	NA	No P.O.	Yes	NA	Yes	No
Bjc_V105I3_03	Br. J. Cancer	0	2011	64	Stom.	NA	OBS	NA	No	Yes	Yes	parametric	Logistic regression	No	No	Yes	Logistic regression	No P.O.	No	NA	Yes	No
Bjc_V105I4_01	Br. J. Cancer	0	2011	2124	Col-rect	NA	OBS	NA	No	Yes	Yes	parametric	Logistic regression	No	No	NA	NA	No P.O.	No	NA	Yes	No
Bjc_V105I5_01	Br. J. Cancer	0	2011	6291	Brea.	NA	OBS	NA	No	Yes	Yes	parametric	ANOVA	No	No	NA	NA	No P.O.	Yes	NA	Yes	No
Bjc_V105I5_01V	Br. J. Cancer	0	2011	726	Pros.	NA	OBS	NA	No	Yes	No	NA	NA	No	No	No	Linear regression	No P.O.	Yes	NA	Yes	No
Bjc_V105I6_01	Br. J. Cancer	0	2011	2840	Col-rect	NA	OBS	NA	No	Yes	Yes	parametric	Logistic regression	No	No	NA	NA	No P.O.	No	NA	Yes	No
Bjc_V105I7_02	Br. J. Cancer	0	2011	18561	Col-rect	NA	OBS	NA	No	Yes	Yes	parametric	Z t.	No	No	NA	NA	No P.O.	Yes	NA	Yes	No
Bjc_V105I7_03	Br. J. Cancer	0	2011	2018	Brea.	NA	OBS	NA	No	Yes	Yes	parametric	Logistic regression	No	No	Yes	Logistic regression	No P.O.	Yes	NA	Yes	No
Bjc_V105I7_04	Br. J. Cancer	0	2011	2367	Kid.	NA	OBS	NA	No	Yes	Yes	parametric	Logistic regression	No	No	NA	NA	No P.O.	Yes	NA	Yes	No
Bjc_V105I7_06	Br. J. Cancer	0	2011	18103	Lu	NA	OBS	NA	No	Yes	Yes	parametric	Logistic regression	No	No	NA	NA	No P.O.	Yes	NA	Yes	No
Bjc_V105I7_02V	Br. J. Cancer	0	2011	69	Endom.	Cerv.	OBS	NA	No	Yes	Yes	parametric	Chi2	No	No	Yes	Chi2	No P.O.	Yes	NA	Yes	No
Bjc_V105I7_04V	Br. J. Cancer	0	2011	525	Pros.	NA	OBS	NA	No	Yes	Yes	parametric	Logistic regression	No	No	Yes	Logistic regression	No P.O.	Yes	NA	Yes	No
Bjc_V105I8_02	Br. J. Cancer	0	2011	157	Lu	NA	OBS	NA	No	Yes	Yes	parametric	Logistic regression	No	No	Yes	Logistic regression	No P.O.	Yes	NA	Yes	No
Bjc_V105I9_01	Br. J. Cancer	0	2011	2124	Oth	NA	OBS	NA	No	Yes	Yes	parametric	Logistic regression	No	No	NA	NA	No P.O.	Yes	NA	Yes	No
Bjc_V105I9_02	Br. J. Cancer	0	2011	58441	Oth	NA	OBS	NA	No	Yes	Yes	parametric	Logistic regression	No	No	NA	NA	No P.O.	Yes	NA	Yes	No
Bjc_V105I9_03	Br. J. Cancer	0	2011	2623	Bile t./gallb.	NA	OBS	NA	No	Yes	Yes	parametric	Logistic regression	No	No	NA	NA	No P.O.	Yes	NA	Yes	No
Bjc_V105I9_06	Br. J. Cancer	0	2011	2309	Leuk.	NA	OBS	NA	No	Yes	Yes	parametric	Logistic regression	No	No	NA	NA	No P.O.	No	NA	Yes	No
Bjc_V105I10_01	Br. J. Cancer	0	2011	1515	Brea.	NA	OBS	NA	No	Yes	Yes	parametric	Logistic regression	No	No	NA	NA	No P.O.	Yes	NA	Yes	No
Bjc_V105I11_01	Br. J. Cancer	0	2011	9748	Lymph.	NA	OBS	NA	No	Yes	Yes	parametric	Logistic regression	No	No	NA	NA	No P.O.	Yes	NA	Yes	No
Bjc_V105I11_02	Br. J. Cancer	0	2011	4096	Sarc.	NA	OBS	NA	No	Yes	Yes	parametric	Logistic regression	No	No	Yes	Logistic regression	No P.O.	Yes	NA	Yes	No
Bjc_V105I11_05	Br. J. Cancer	0	2011	131	Rect.	NA	OBS	NA	No	Yes	Yes	parametric	Logistic regression	No	No	NA	NA	No P.O.	Yes	NA	Yes	No
Bjc_V105I11_06	Br. J. Cancer	0	2011	1785	Kid.	NA	OBS	NA	No	Yes	Yes	parametric	Logistic regression	No	No	NA	NA	No P.O.	No	NA	Yes	No
Bjc_V105I12_02V	Br. J. Cancer	0	2011	632	Ova.	Oth	OBS	NA	No	Yes	Yes	parametric	Logistic regression	No	No	NA	NA	No P.O.	Yes	NA	Yes	No
Bjc_V106I1_02	Br. J. Cancer	0	2012	2393	ORL	NA	OBS	NA	No	Yes	Yes	parametric	Logistic regression	No	No	NA	NA	No P.O.	No	NA	Yes	No
Bjc_V106I1_06	Br. J. Cancer	0	2012	9095	Pancr.	NA	OBS	NA	No	Yes	Yes	parametric	Logistic regression	No	No	NA	NA	No P.O.	No	NA	Yes	No
Bjc_V106I1_08	Br. J. Cancer	0	2012	254	Blad.	NA	OBS	NA	No	Yes	Yes	parametric	Logistic regression	No	No	Yes	Logistic regression	No P.O.	No	NA	Yes	No
Bjc_V106I2_02	Br. J. Cancer	0	2012	8647	Brea.	NA	OBS	NA	No	Yes	Yes	parametric	Logistic regression	No	No	NA	NA	No P.O.	No	NA	Yes	No
Bjc_V106I3_01	Br. J. Cancer	0	2012	576	Stom.	NA	OBS	NA	No	Yes	Yes	parametric	Logistic regression	No	No	NA	NA	No P.O.	Yes	NA	Yes	No
Bjc_V106I3_04	Br. J. Cancer	0	2012	2043	Col-rect	NA	OBS	NA	No	Yes	Yes	parametric	Logistic regression	No	No	NA	NA	No P.O.	No	NA	No	No
Bjc_V106I5_01	Br. J. Cancer	0	2012	844	Pancr.	NA	OBS	NA	No	Yes	Yes	parametric	Logistic regression	No	No	Yes	Logistic regression	No P.O.	No	NA	Yes	No
Bjc_V106I5_02	Br. J. Cancer	0	2012	130	Lymph.	NA	OBS	NA	No	Yes	Yes	parametric	Logistic regression	No	No	Yes	Logistic regression	No P.O.	Yes	NA	Yes	No
Bjc_V106I5_03	Br. J. Cancer	0	2012	16585	Oth	NA	OBS	NA	No	Yes	Yes	parametric	Logistic regression	Yes	No	Yes	Logistic regression	No P.O.	Yes	No: inferior	Yes	No
Bjc_V106I5_04	Br. J. Cancer	0	2012	1125	Brea.	NA	OBS	NA	No	Yes	Yes	parametric	Logistic regression	No	No	Yes	Logistic regression	No P.O.	Yes	NA	Yes	No
Bjc_V106I5_05	Br. J. Cancer	0	2012	6234	Lymph.	NA	OBS	NA	No	Yes	Yes	parametric	Logistic regression	No	No	NA	NA	No P.O.	No	NA	Yes	No
Bjc_V106I5_01V	Br. J. Cancer	0	2012	220	Col.	NA	OBS	NA	No	Yes	No	NA	NA	No	No	No	NA	No P.O.	Yes	NA	Yes	No
Bjc_V106I6_06V	Br. J. Cancer	0	2012	31122	Brea.	Lu	OBS	NA	No	Yes	Yes	parametric	Logistic regression	No	No	Yes	Logistic regression	No P.O.	Yes	NA	Yes	No
Bjc_V106I6_07V	Br. J. Cancer	0	2012	239	Oth	NA	OBS	NA	No	Yes	Yes	parametric	Logistic regression	No	No	NA	NA	No P.O.	Yes	NA	Yes	No
Bjc_V106I7_01	Br. J. Cancer	0	2012	777	Lu	NA	OBS	NA	No	Yes	Yes	parametric	Logistic regression	No	No	Yes	Logistic regression	No P.O.	Yes	NA	Yes	No
Bjc_V106I10_01V	Br. J. Cancer	0	2012	50	Bile t./gallb.	NA	OBS	NA	No	Yes	Yes	parametric	Stud.	No	No	Yes	Stud.	No P.O.	Yes	NA	Yes	No
Bjc_V106I11_01	Br. J. Cancer	0	2012	2589	Blad.	NA	OBS	NA	No	Yes	Yes	parametric	Logistic regression	No	No	NA	NA	No P.O.	Yes	NA	Yes	No
Bjc_V106I11_03	Br. J. Cancer	0	2012	910	Pancr.	NA	OBS	NA	No	Yes	Yes	parametric	Logistic regression	No	No	Yes	Logistic regression	No P.O.	Yes	NA	Yes	No
Bjc_V106I11_01V	Br. J. Cancer	0	2012	1061	Cerv.	NA	OBS	NA	No	Yes	Yes	parametric	Poi. regr	No	No	Yes	Poi. regr	No P.O.	Yes	NA	Yes	No
Bjc_V106I12_01V	Br. J. Cancer	0	2012	2018	Brea.	Col-rect	OBS	NA	No	Yes	Yes	parametric	ANOVA	No	No	NA	NA	No P.O.	Yes	NA	Yes	No
Bjc_V107I1_03	Br. J. Cancer	0	2012	20914	All	NA	OBS	NA	No	Yes	Yes	parametric	Linear regression	No	No	Yes	Linear regression	No P.O.	Yes	NA	Yes	No
Bjc_V107I1_06	Br. J. Cancer	0	2012	241	All	NA	OBS	NA	No	Yes	Yes	parametric	Chi2	No	No	NA	NA	No P.O.	No	NA	Yes	No
Bjc_V107I2_04	Br. J. Cancer	0	2012	162	Brea.	NA	OBS	NA	No	Yes	Yes	parametric	Stud.	No	No	Yes	Stud.	No P.O.	Yes	NA	Yes	No
Bjc_V107I3_02	Br. J. Cancer	0	2012	40880	Mel.	NA	OBS	NA	No	Yes	Yes	parametric	Poi. regr	No	No	NA	NA	No P.O.	Yes	NA	Yes	No
Bjc_V107I3_03	Br. J. Cancer	0	2012	445	Cerv.	NA	OBS	NA	No	Yes	Yes	parametric	Logistic regression	No	No	NA	NA	No P.O.	Yes	NA	Yes	No
Bjc_V107I3_05	Br. J. Cancer	0	2012	7964	Esoph.	Stom.	OBS	NA	No	Yes	Yes	parametric	Logistic regression	No	No	Yes	Logistic regression	No P.O.	Yes	NA	Yes	No
Bjc_V107I4_03V	Br. J. Cancer	0	2012	50	Col-rect	NA	OBS	NA	No	Yes	Yes	nonparametric	Fisher e.t	No	No	NA	NA	No P.O.	No	NA	Yes	No
Bjc_V107I5_03	Br. J. Cancer	0	2012	817	Esoph.	NA	OBS	NA	No	Yes	Yes	parametric	Logistic regression	No	No	Yes	Logistic regression	No P.O.	Yes	NA	Yes	No
Bjc_V107I6_03V	Br. J. Cancer	0	2012	362	Brea.	NA	OBS	NA	No	Yes	Yes	parametric	Logistic regression	Yes	No	Yes	Logistic regression	No P.O.	Yes	NA	Yes	No
Bjc_V107I7_01	Br. J. Cancer	0	2012	23038	Brea.	NA	OBS	NA	No	Yes	Yes	parametric	Logistic regression	No	No	Yes	Logistic regression	No P.O.	Yes	NA	Yes	No
Bjc_V107I7_03	Br. J. Cancer	0	2012	58677	Lu	NA	OBS	NA	No	Yes	Yes	parametric	Poi. regr	No	No	NA	NA	No P.O.	Yes	NA	Yes	No
Bjc_V107I8_03V	Br. J. Cancer	0	2012	742	Brea.	NA	OBS	NA	No	Yes	Yes	parametric	Logistic regression	No	No	NA	NA	No P.O.	Yes	NA	Yes	No
Bjc_V107I8_06V	Br. J. Cancer	0	2012	2308	Col-rect	NA	OBS	NA	No	Yes	Yes	nonparametric	Wilcoxon (Kruskal-W)	No	No	NA	NA	No P.O.	Yes	NA	Yes	No
Bjc_V107I9_01	Br. J. Cancer	0	2012	31423	Leuk.	NA	OBS	NA	No	Yes	Yes	parametric	Logistic regression	No	No	NA	NA	No P.O.	Yes	NA	Yes	No
Bjc_V107I9_02	Br. J. Cancer	0	2012	792	ORL	NA	OBS	NA	No	Yes	Yes	parametric	Logistic regression	No	No	Yes	Logistic regression	No P.O.	Yes	NA	Yes	No
Bjc_V107I9_03	Br. J. Cancer	0	2012	2365	Esoph.	NA	OBS	NA	No	Yes	Yes	parametric	Logistic regression	No	No	Yes	Logistic regression	No P.O.	Yes	NA	Yes	No
Bjc_V107I9_04	Br. J. Cancer	0	2012	21894	All	NA	OBS	NA	No	Yes	Yes	parametric	Logistic regression	No	No	NA	NA	No P.O.	Yes	NA	Yes	No
Bjc_V107I9_07	Br. J. Cancer	0	2012	6060	All	NA	OBS	NA	No	Yes	Yes	parametric	Logistic regression	No	No	NA	NA	No P.O.	Yes	NA	Yes	No
Bjc_V107I9_01V	Br. J. Cancer	0	2012	87285	Cerv.	NA	OBS	NA	No	Yes	Yes	parametric	Poi. regr	No	No	NA	NA	No P.O.	Yes	NA	Yes	No
Bjc_V107I9_02V	Br. J. Cancer	0	2012	489	Brea.	NA	OBS	NA	No	Yes	Yes	nonparametric	Spearman test	No	No	Yes	Spearman test	No P.O.	Yes	NA	Yes	No
Bjc_V107I9_03V	Br. J. Cancer	0	2012	2329	Pros.	NA	OBS	NA	No	Yes	Yes	parametric	Logistic regression	No	No	Yes	Logistic regression	No P.O.	Yes	NA	Yes	No
Bjc_V107I11_02V	Br. J. Cancer	0	2012	1191	Test.	NA	OBS	NA	No	Yes	Yes	parametric	Linear regression	No	No	Yes	Linear regression	No P.O.	Yes	NA	Yes	No
Bjc_V107I12_03V	Br. J. Cancer	0	2012	1964	Col-rect	NA	OBS	NA	No	Yes	Yes	parametric	Logistic regression	No	No	Yes	Logistic regression	No P.O.	Yes	NA	Yes	No
Bjc_V108I1_02	Br. J. Cancer	0	2013	589	Liver	NA	OBS	NA	No	Yes	Yes	parametric	Logistic regression	No	No	Yes	Logistic regression	No P.O.	Yes	NA	Yes	No
Bjc_V108I1_03	Br. J. Cancer	0	2013	769	Brain	NA	OBS	NA	No	Yes	No	NA	NA	No	No	No	NA	No P.O.	Yes	NA	Yes	No
Bjc_V108I2_01	Br. J. Cancer	0	2013	7706	Pros.	NA	OBS	NA	No	Yes	Yes	parametric	Chi2	No	No	NA	NA	No P.O.	Yes	NA	Yes	No
Bjc_V108I3_01	Br. J. Cancer	0	2013	91856	Col-rect	NA	OBS	NA	No	Yes	Yes	parametric	Logistic regression	No	No	NA	NA	No P.O.	Yes	NA	Yes	No
Bjc_V108I3_03	Br. J. Cancer	0	2013	36925	Endom.	NA	OBS	NA	No	Yes	Yes	parametric	Logistic regression	No	No	Yes	Logistic regression	No P.O.	Yes	NA	Yes	No
Bjc_V108I3_04	Br. J. Cancer	0	2013	21136	Brain	NA	OBS	NA	No	Yes	Yes	parametric	Logistic regression	No	No	NA	NA	No P.O.	Yes	NA	Yes	No
Bjc_V108I5_06	Br. J. Cancer	0	2013	21536	Brain	NA	OBS	NA	No	Yes	Yes	parametric	Logistic regression	No	No	NA	NA	No P.O.	No	NA	Yes	No
Bjc_V108I6_03V	Br. J. Cancer	0	2013	2508	Oth	NA	OBS	NA	No	Yes	Yes	parametric	binomial test	No	No	Yes	binomial test	No P.O.	Yes	NA	Yes	No
Bjc_V108I8_04V	Br. J. Cancer	0	2013	100	All	NA	OBS	NA	No	Yes	Yes	parametric	Chi2	No	No	Yes	Chi2	No P.O.	Yes	NA	Yes	No
Bjc_V108I9_01	Br. J. Cancer	0	2013	806	Col-rect	NA	OBS	NA	No	Yes	Yes	parametric	Logistic regression	No	No	Yes	Logistic regression	No P.O.	Yes	NA	Yes	No
Bjc_V108I9_02	Br. J. Cancer	0	2013	11119	Brain	NA	OBS	NA	No	Yes	Yes	parametric	Logistic regression	No	No	NA	NA	No P.O.	Yes	NA	Yes	No
Bjc_V108I9_03	Br. J. Cancer	0	2013	32779	Leuk.	NA	OBS	NA	No	Yes	Yes	parametric	Logistic regression	No	No	Yes	Logistic regression	No P.O.	Yes	NA	Yes	No
Bjc_V108I9_04V	Br. J. Cancer	0	2013	203	All	NA	OBS	NA	No	Yes	Yes	parametric	Linear regression	No	No	Yes	Linear regression	No P.O.	Yes	NA	Yes	No
Bjc_V108I10_01V	Br. J. Cancer	0	2013	1149	Brea.	Col-rect	OBS	NA	No	Yes	No	NA	NA	No	No	No	NA	No P.O.	Yes	NA	Yes	No
Bjc_V108I11_01	Br. J. Cancer	0	2013	319	Leuk.	NA	OBS	NA	No	Yes	Yes	parametric	Logistic regression	No	No	Yes	Logistic regression	No P.O.	Yes	NA	Yes	No
Bjc_V108I11_02	Br. J. Cancer	0	2013	2497	Brea.	NA	OBS	NA	No	Yes	Yes	parametric	Logistic regression	No	No	NA	NA	No P.O.	Yes	NA	Yes	No
Bjc_V108I11_04	Br. J. Cancer	0	2013	2306	Blad.	NA	OBS	NA	No	Yes	Yes	parametric	Logistic regression	No	No	NA	NA	No P.O.	Yes	NA	Yes	No
Bjc_V108I11_05	Br. J. Cancer	0	2013	5146	All	NA	OBS	NA	No	Yes	Yes	parametric	GLM	No	No	NA	NA	No P.O.	Yes	NA	Yes	No
Bjc_V108I11_06	Br. J. Cancer	0	2013	998	Brain	NA	OBS	NA	No	Yes	Yes	parametric	Logistic regression	No	No	NA	NA	No P.O.	Yes	NA	Yes	No
Bjc_V108I11_03V	Br. J. Cancer	0	2013	202	Ova.	NA	OBS	NA	No	Yes	Yes	parametric	Linear regression	No	No	NA	NA	No P.O.	Yes	NA	Yes	No
Bjc_V109I1_01	Br. J. Cancer	0	2013	5456	Pros.	NA	OBS	NA	No	Yes	Yes	parametric	Logistic regression	No	No	NA	NA	No P.O.	Yes	NA	Yes	No
Bjc_V109I1_02	Br. J. Cancer	0	2013	326	Oth	NA	OBS	NA	No	Yes	Yes	parametric	Linear regression	No	No	NA	NA	No P.O.	Yes	NA	Yes	No
Bjc_V109I1_04	Br. J. Cancer	0	2013	4188	Col-rect	NA	OBS	NA	No	Yes	Yes	parametric	Logistic regression	No	No	NA	NA	No P.O.	Yes	NA	Yes	No
Bjc_V109I2_01	Br. J. Cancer	0	2013	480	Col-rect	NA	OBS	NA	No	Yes	Yes	parametric	Logistic regression	No	No	No	Linear regression	No P.O.	Yes	NA	Yes	No
Bjc_V109I2_01V	Br. J. Cancer	0	2013	55	Pros.	NA	OBS	NA	No	Yes	Yes	parametric	Linear regression	No	No	NA	NA	No P.O.	Yes	NA	Yes	No
Bjc_V109I3_03	Br. J. Cancer	0	2013	67	Col-rect	NA	OBS	NA	No	Yes	Yes	parametric	Ka.	No	No	Yes	Ka.	No P.O.	Yes	NA	Yes	No
Bjc_V109I3_04	Br. J. Cancer	0	2013	1023458	All	NA	OBS	NA	No	Yes	Yes	parametric	Logistic regression	No	No	NA	NA	No P.O.	Yes	NA	Yes	No
Bjc_V109I3_06	Br. J. Cancer	0	2013	41441	All	NA	OBS	NA	No	Yes	Yes	parametric	Logistic regression	No	No	NA	NA	No P.O.	Yes	NA	Yes	No
Bjc_V109I3_02V	Br. J. Cancer	0	2013	58	Nendoc.	NA	OBS	NA	No	Yes	Yes	nonparametric	Fisher e.t	No	No	NA	NA	No P.O.	No	NA	Yes	No
Bjc_V109I3_05V	Br. J. Cancer	0	2013	122	Ova.	Oth	OBS	NA	No	Yes	Yes	parametric	Chi2	No	No	NA	NA	No P.O.	Yes	NA	Yes	No
Bjc_V109I4_04V	Br. J. Cancer	0	2013	911	Ova.	Cerv.	OBS	NA	No	Yes	Yes	parametric	Chi2	No	No	Yes	Chi2	No P.O.	Yes	NA	Yes	No
Bjc_V109I4_06V	Br. J. Cancer	0	2013	68	All	NA	OBS	NA	No	Yes	Yes	parametric	ANOVA	No	No	NA	NA	No P.O.	Yes	NA	Yes	No
Bjc_V109I5_02	Br. J. Cancer	0	2013	4569	Oth	NA	OBS	NA	No	Yes	Yes	parametric	Logistic regression	No	No	NA	NA	No P.O.	Yes	NA	Yes	No
Bjc_V109I5_03	Br. J. Cancer	0	2013	2367	Esoph.	NA	OBS	NA	No	Yes	Yes	parametric	Logistic regression	No	No	NA	NA	No P.O.	Yes	NA	Yes	No
Bjc_V109I5_04	Br. J. Cancer	0	2013	2892	Pancr.	NA	OBS	NA	No	Yes	Yes	parametric	Logistic regression	No	No	Yes	Logistic regression	No P.O.	Yes	NA	Yes	No
Bjc_V109I7_01	Br. J. Cancer	0	2013	1571	Liver	NA	OBS	NA	No	Yes	Yes	parametric	Logistic regression	No	No	NA	NA	No P.O.	Yes	NA	Yes	No
Bjc_V109I7_03	Br. J. Cancer	0	2013	1692	Brea.	NA	OBS	NA	No	Yes	Yes	parametric	Logistic regression	No	No	NA	NA	No P.O.	No	NA	Yes	No
Bjc_V109I7_04	Br. J. Cancer	0	2013	1201	Lu.(NSC)	NA	OBS	NA	No	Yes	Yes	parametric	Chi2	No	No	NA	NA	No P.O.	Yes	NA	Yes	No
Bjc_V109I7_05	Br. J. Cancer	0	2013	636	Leuk.	NA	OBS	NA	No	Yes	Yes	parametric	Logistic regression	No	No	NA	NA	No P.O.	Yes	NA	No	No
Bjc_V109I7_06	Br. J. Cancer	0	2013	4570	Lu	NA	OBS	NA	No	Yes	Yes	parametric	Logistic regression	No	No	Yes	Logistic regression	No P.O.	Yes	NA	Yes	No
Bjc_V109I7_07	Br. J. Cancer	0	2013	76876	Pros.	Brea.	OBS	NA	No	Yes	Yes	parametric	Logistic regression	No	No	NA	NA	No P.O.	Yes	NA	Yes	No
Bjc_V109I7_10	Br. J. Cancer	0	2013	1362	Endom.	NA	OBS	NA	No	Yes	Yes	parametric	Logistic regression	No	No	Yes	Logistic regression	No P.O.	Yes	NA	Yes	No
Bjc_V109I8_03V	Br. J. Cancer	0	2013	21044	Pros.	NA	OBS	NA	No	Yes	No	NA	NA	No	No	No	NA	No P.O.	Yes	NA	Yes	No
Bjc_V109I9_02	Br. J. Cancer	0	2013	2994	Brea.	NA	OBS	NA	No	Yes	Yes	parametric	Logistic regression	No	No	NA	NA	No P.O.	No	NA	Yes	No
Bjc_V109I11_02	Br. J. Cancer	0	2013	2846	ORL	NA	OBS	NA	No	Yes	Yes	parametric	Logistic regression	No	No	Yes	Logistic regression	No P.O.	Yes	NA	Yes	No
Bjc_V109I11_04	Br. J. Cancer	0	2013	9821	Leuk.	Lymph.	OBS	NA	No	Yes	Yes	parametric	Logistic regression	No	No	Yes	Logistic regression	No P.O.	No	NA	Yes	No
Bjc_V109I11_02V	Br. J. Cancer	0	2013	518	Brea.	NA	OBS	NA	No	Yes	Yes	nonparametric	Wilcoxon (Kruskal-W)	No	No	Yes	Wilcoxon (Kruskal-W)	No P.O.	Yes	NA	Yes	No
Bjc_V109I11_04V	Br. J. Cancer	0	2013	40	Brea.	NA	OBS	NA	No	Yes	Yes	parametric	Linear regression	No	No	Yes	Linear regression	No P.O.	Yes	NA	Yes	No
Bjc_V109I12_01	Br. J. Cancer	0	2013	1202	Kid.	NA	OBS	NA	No	Yes	Yes	parametric	Logistic regression	No	No	NA	NA	No P.O.	Yes	NA	Yes	No
Bjc_V109I12_01V	Br. J. Cancer	0	2013	246	Brea.	NA	OBS	NA	No	Yes	Yes	nonparametric	Fisher e.t	No	No	Yes	Fisher e.t	No P.O.	Yes	NA	Yes	No
Bjc_V110I1_02	Br. J. Cancer	0	2014	2277	Col-rect	NA	OBS	NA	No	Yes	Yes	parametric	Logistic regression	No	No	Yes	Logistic regression	No P.O.	No	NA	No	No
Bjc_V110I3_01	Br. J. Cancer	0	2014	726	Leuk.	Lymph.	OBS	NA	No	Yes	Yes	parametric	Logistic regression	No	No	NA	NA	No P.O.	No	NA	Yes	No
Bjc_V110I3_02	Br. J. Cancer	0	2014	534	Brea.	NA	OBS	NA	No	Yes	Yes	nonparametric	Fisher e.t	No	No	NA	NA	No P.O.	Yes	NA	Yes	No
Bjc_V110I3_03	Br. J. Cancer	0	2014	1200	ORL	NA	OBS	NA	No	Yes	Yes	parametric	Logistic regression	No	No	Yes	Logistic regression	No P.O.	Yes	NA	Yes	No
Bjc_V110I3_03V	Br. J. Cancer	0	2014	37588	All	NA	OBS	NA	No	Yes	Yes	parametric	Stud.	No	No	NA	NA	No P.O.	Yes	NA	Yes	No
Bjc_V110I4_03	Br. J. Cancer	0	2014	6032	Ova.	NA	OBS	NA	No	Yes	Yes	parametric	Logistic regression	No	No	Yes	Logistic regression	No P.O.	Yes	NA	Yes	No
Bjc_V100I10_03	Br. J. Cancer	0	2009	1801	Col-rect	NA	RCT	NA	Yes	No	Yes	parametric	Logistic regression	Yes	Yes	Yes	Logistic regression	Yes	No risk factors	No: superior	Yes	No
Bjc_V102I7_02	Br. J. Cancer	0	2010	79	Nendoc.	NA	RCT	NA	Yes	Yes	Yes	nonparametric	Fisher e.t	No	No	Yes	Fisher e.t	NA	Yes	NA	Yes	No
Bjc_V102I7_04	Br. J. Cancer	0	2010	107	Brea.	NA	RCT	NA	No	No	Yes	parametric	Stud.	No	No	NA	NA	Yes	No risk factors	NA	Yes	No
Bjc_V102I10_01	Br. J. Cancer	0	2010	142	Mel.	NA	RCT	NA	Yes	Yes	Yes	parametric	GLM	No	Yes	NA	NA	Yes	Yes	NA	Yes	No
Bjc_V102I10_03	Br. J. Cancer	0	2010	416	Kid.	NA	RCT	NA	Yes	No	Yes	parametric	Stud.	No	No	NA	NA	Yes	No risk factors	NA	Yes	No
Bjc_V103I1_03	Br. J. Cancer	0	2010	98	All	NA	RCT	NA	Yes	No	Yes	parametric	ANOVA	No	No	Yes	ANOVA	Yes	No risk factors	NA	Yes	No
Bjc_V104I2_01	Br. J. Cancer	0	2011	989	Cerv.	NA	RCT	NA	Yes	Yes	Yes	parametric	Logistic regression	No	No	NA	NA	No	No	NA	Yes	No
Bjc_V104I2_02	Br. J. Cancer	0	2011	2480	Cerv.	NA	RCT	NA	Yes	No	No	NA	NA	Yes	Yes	NA	NA	Yes	No risk factors	No: superior	Yes	No
Bjc_V104I11_01	Br. J. Cancer	0	2011	25	Brea.	Pros.	RCT	NA	Yes	No	Yes	parametric	Chi2	No	No	NA	NA	No	No risk factors	NA	Yes	No
Bjc_V105I1_01	Br. J. Cancer	0	2011	867	Brea.	NA	RCT	NA	Yes	No	Yes	parametric	GLM	No	No	NA	NA	Yes	No risk factors	NA	Yes	No
Bjc_V105I10_02	Br. J. Cancer	0	2011	1106	Col-rect	NA	RCT	NA	Yes	No	Yes	parametric	Linear regression	No	No	Yes	Linear regression	No	No risk factors	NA	Yes	No
Bjc_V106I1_01	Br. J. Cancer	0	2012	63	Col-rect	NA	RCT	NA	Yes	No	Yes	parametric	Chi2	Yes	No	NA	NA	Yes	No risk factors	Yes	Yes	No
Bjc_V106I1_03	Br. J. Cancer	0	2012	551	Cerv.	NA	RCT	NA	Yes	No	Yes	nonparametric	Wilcoxon (Kruskal-W)	Yes	Yes	NA	NA	No	No risk factors	No: inferior	Yes	No
Bjc_V106I6_01	Br. J. Cancer	0	2012	582	Brea.	NA	RCT	NA	Yes	No	Yes	parametric	Stud.	No	Yes	NA	NA	No	No risk factors	NA	Yes	No
Bjc_V106I10_02	Br. J. Cancer	0	2012	100	Brea.	NA	RCT	NA	Yes	No	Yes	nonparametric	Wilcoxon (Kruskal-W)	No	No	Yes	Wilcoxon (Kruskal-W)	Yes	No risk factors	NA	Yes	No
Bjc_V107I4_01	Br. J. Cancer	0	2012	3133	All	NA	RCT	NA	Yes	No	Yes	parametric	Linear regression	Yes	Yes	Yes	Linear regression	Yes	No risk factors	Yes	Yes	No
Bjc_V107I7_02	Br. J. Cancer	0	2012	6600	Col-rect	NA	RCT	NA	Yes	No	Yes	parametric	Chi2	Yes	No	NA	NA	No	No risk factors	No: superior	Yes	No
Bjc_V109I3_01	Br. J. Cancer	0	2013	19362	Brea.	NA	RCT	NA	Yes	No	Yes	parametric	Logistic regression	Yes	Yes	NA	NA	Yes	No risk factors	No: superior	Yes	No
Bjc_V109I3_02	Br. J. Cancer	0	2013	110	Brea.	NA	RCT	NA	Yes	No	Yes	parametric	Linear regression	Yes	No	NA	NA	Yes	No risk factors	Yes	Yes	No
Bjc_V109I7_02	Br. J. Cancer	0	2013	116	Kid.	NA	RCT	NA	No	No	Yes	parametric	Chi2	No	No	NA	NA	Yes	No risk factors	NA	Yes	No
Bjc_V109I10_01	Br. J. Cancer	0	2013	95	All	NA	RCT	NA	Yes	No	Yes	parametric	GLM	No	No	Yes	GLM	Yes	No risk factors	NA	Yes	No
Bjc_V109I11_01	Br. J. Cancer	0	2013	150	Cerv.	NA	RCT	NA	Yes	No	Yes	parametric	Chi2	No	No	NA	NA	Yes	No risk factors	NA	Yes	No
Bjc_V109I12_02	Br. J. Cancer	0	2013	161	Pros.	NA	RCT	NA	Yes	No	Yes	parametric	Linear regression	Yes	Yes	Yes	Linear regression	Yes	No risk factors	No: superior	Yes	No
Bjc_V110I3_05	Br. J. Cancer	0	2014	205	ORL	NA	RCT	NA	Yes	No	Yes	parametric	Linear regression	Yes	No	NA	NA	Yes	No risk factors	Yes	Yes	No
Bjc_V100I10_01V	Br. J. Cancer	0	2009	130	Col-rect	NA	RCT	NA	Yes	No	Yes	parametric	Logistic regression	No	Yes	Yes	Logistic regression	Yes	No risk factors	NA	Yes	No
Bjc_V101I4_02	Br. J. Cancer	0	2009	87	Col-rect	NA	RCT	NA	Yes	No	Yes	nonparametric	Fisher e.t	No	No	Yes	Fisher e.t	Yes	No risk factors	NA	Yes	No
Bjc_V102I2_03	Br. J. Cancer	0	2010	297	Brea.	NA	RCT	NA	Yes	No	Yes	parametric	Stud.	Yes	Yes	NA	NA	Yes	No risk factors	No: superior	Yes	No
Bjc_V102I7_03V	Br. J. Cancer	0	2010	205	Brea.	NA	RCT	NA	Yes	No	Yes	parametric	Linear regression	No	Yes	NA	NA	Yes	No risk factors	NA	Yes	No
Bjc_V102I9_02V	Br. J. Cancer	0	2010	921	All	NA	RCT	NA	Yes	No	Yes	parametric	Stud.	Yes	Yes	Yes	Stud.	Yes	No risk factors	No: inferior	Yes	No
Bjc_V105I2_01V	Br. J. Cancer	0	2011	185	Col-rect	NA	RCT	NA	No	No	Yes	nonparametric	Fisher e.t	No	No	Yes	Fisher e.t	Yes	No risk factors	NA	Yes	No
Bjc_V105I4_03	Br. J. Cancer	0	2011	1288	Col-rect	NA	RCT	NA	Yes	No	Yes	parametric	Logistic regression	Yes	No	Yes	Logistic regression	Yes	No risk factors	No: inferior	Yes	No
Bjc_V105I11_01V	Br. J. Cancer	0	2011	71	Brea.	NA	RCT	NA	Yes	No	Yes	nonparametric	Wilcoxon (Kruskal-W)	Yes	No	NA	NA	Yes	No risk factors	No: superior	Yes	No
Bjc_V106I5_02V	Br. J. Cancer	0	2012	200	Brea.	NA	RCT	NA	Yes	No	Yes	nonparametric	Wilcoxon (Kruskal-W)	Yes	Yes	Yes	Wilcoxon (Kruskal-W)	Yes	No risk factors	Yes	Yes	No
Bjc_V106I7_01V	Br. J. Cancer	0	2012	224	Col-rect	NA	RCT	NA	No	No	Yes	nonparametric	Wilcoxon (Kruskal-W)	No	No	NA	NA	Yes	No risk factors	NA	Yes	No
Bjc_V107I3_03V	Br. J. Cancer	0	2012	30	Mel.	NA	RCT	NA	Yes	Yes	Yes	nonparametric	Fisher e.t	No	No	Yes	Fisher e.t	Yes	Yes	NA	Yes	No
Bjc_V107I4_01V	Br. J. Cancer	0	2012	106	Col-rect	Brea.	RCT	NA	Yes	No	Yes	parametric	Logistic regression	Yes	No	NA	NA	No	No risk factors	No: inferior	Yes	No
Bjc_V107I6_02	Br. J. Cancer	0	2012	50	Col-rect	NA	RCT	NA	No	No	Yes	nonparametric	Wilcoxon (Kruskal-W)	No	No	NA	NA	Yes	No risk factors	NA	Yes	No
Bjc_V107I7_01V	Br. J. Cancer	0	2012	2445	Col-rect	NA	RCT	NA	Yes	Yes	Yes	parametric	Logistic regression	No	No	NA	NA	Yes	Yes	NA	Yes	No
Bjc_V107I8_02V	Br. J. Cancer	0	2012	79	Esoph.	NA	RCT	NA	Yes	No	Yes	nonparametric	Fisher e.t	No	No	NA	NA	Yes	No risk factors	NA	Yes	No
Bjc_V108I2_01V	Br. J. Cancer	0	2013	72	All	NA	RCT	NA	No	No	Yes	parametric	ANOVA	Yes	No	NA	NA	Yes	No risk factors	No: superior	Yes	No
Bjc_V109I4_10V	Br. J. Cancer	0	2013	16	Pancr.	NA	RCT	NA	Yes	No	Yes	parametric	Stud.	No	No	Yes	Stud.	Yes	No risk factors	NA	Yes	No
Bjc_V109I6_09V	Br. J. Cancer	0	2013	97	All	NA	RCT	NA	Yes	No	Yes	parametric	Linear regression	Yes	No	NA	NA	Yes	No risk factors	No: inferior	Yes	No
Bjc_V109I9_03V	Br. J. Cancer	0	2013	503	Brea.	NA	RCT	NA	Yes	No	Yes	parametric	Stud.	Yes	No	Yes	Stud.	Yes	No risk factors	No: inferior	Yes	No
Bjc_V110I1_02V	Br. J. Cancer	0	2014	106	Lu.(NSC)	NA	RCT	NA	Yes	Yes	NA	NA	NA	Yes	Yes	NA	NA	Yes	Yes	No: superior	Yes	No
Bjc_V110I4_02	Br. J. Cancer	0	2014	265	Brea.	NA	RCT	NA	Yes	Yes	Yes	parametric	Chi2	No	No	NA	NA	No	No	NA	Yes	No
Bjc_V102I1_04	Br. J. Cancer	0	2010	306	Col-rect	NA	RCT(phase III)	NA	Yes	No	Yes	parametric	ANOVA	Yes	No	No	Stud.	Yes	No risk factors	No: superior	Yes	No
Bjc_V102I4_01	Br. J. Cancer	0	2010	750	Kid.	NA	RCT(phase III)	NA	Yes	No	Yes	parametric	Linear regression	No	No	Yes	Linear regression	Yes	No risk factors	NA	Yes	No
Bjc_V105I9_04	Br. J. Cancer	0	2011	186	Lu	Ova.	RCT(phase III)	NA	Yes	No	Yes	parametric	Chi2	Yes	Yes	NA	NA	Yes	No risk factors	No: superior	Yes	No
Bjc_V108I8_02	Br. J. Cancer	0	2013	723	Kid.	NA	RCT(phase III)	NA	Yes	No	No	NA	NA	No	No	NA	NA	No	No risk factors	NA	Yes	No
Bjc_V103I8_01V	Br. J. Cancer	0	2010	358	ORL	NA	RCT(phase III)	NA	Yes	No	Yes	parametric	ANCOV	No	Yes	NA	NA	Yes	No risk factors	NA	Yes	No
Bjc_V104I4_05V	Br. J. Cancer	0	2011	269	Pros.	NA	RCT(phase III)	NA	No	No	Yes	parametric	ANOVA	Yes	No	Yes	ANOVA	NA	No risk factors	No: superior	Yes	No
Bjc_V108I3_01V	Br. J. Cancer	0	2013	267	Col-rect	NA	RCT(phase III)	NA	No	No	Yes	parametric	Logistic regression	No	No	NA	NA	Yes	No risk factors	NA	Yes	No
